# Supplementary material for: DNA methylation profiles capturing breast cancer heterogeneity
Source: BMC Genomics. 2019 Nov 7;20:823. doi: 10.1186/s12864-019-6142-y (PMC6839140; doi:10.1186/s12864-019-6142-y)
Supplement: Supplementary file 1 — Additional file 1: Table S1. Annotations of prognostic CpGs. Table S2. Annotations of prognostic DMGs. Table S3. Correlation between the methylation and expression of pDMGs. Table S4. Learning matrix of the 313 CpG (with gene attribution) and outcome variables. [file 12864_2019_6142_MOESM1_ESM.xlsx]

## Sheet: Table1
	Supplementry Table 1. Annotations of prognostic CpGs.
	ID	survival.P	Hazard Ratio	UCSC_RefGene_Name	Genome_build	CHR	Range_start	Range_end	Strand	SourceSeq	Relation_to_UCSC_CpG_Island	DMR	Regulatory_Feature_Group
	cg25903779	0.00701294	55.5252		37	15	68128025	68128148	R	GAGCCGGCTAGTAGGGGCGTGCTCTGGGCCTCCCCGAAGCTGTGCAGACG	Island	DMR
	cg16581455	0.00993815	90.7784		37	8	94857684	94857807	R	CGTGGTGATCTCAGCATGAATGACCCAGCAGATGTGTACAAGACAAGCCT
	cg03657573	6.14751e-05	4.23131e-24	MCF2L2;B3GNT5	37	3	182972326	182972449	R	CGCCCCAACCGGAGCTGCCCGGCCCCCGAGCCTACCTGCCGCACCTGGGC	Island		Unclassified_Cell_type_specific
	cg09862509	0.000832067	232.341		37	1	181069576	181069699	R	TGCTATCTGCATTTAGTGCCTTCTCCTGACTTGTCTGATTCTTCCACTCG			Unclassified_Cell_type_specific
	cg15408080	0.00674982	56.4641		37	12	90057674	90057797	R	CACTGTCATCTCTAGCTGCTTGTTTTCACTTTCCACTGTCCTTTTTTTCG
	cg27584546	0.00333961	211.162	LCOR;LCOR;LCOR	37	10	98657118	98657241	F	CGGATTGTGGCCTATGGATTGTGAACTGATGTAATTGACTCATTCCTGAT			Unclassified_Cell_type_specific
	cg01366985	0.00116155	4583.48		37	6	25167695	25167818	R	CGGAAACTTATAATCTAGTTGGAGAGACAAGACTAACATAAAAGAGAATT
	cg21738443	0.00468292	231.423		37	12	12473531	12473654	F	CGCCTGTCTGGAAGGCAGGGGCTGCTGGGAAAGGATCTCTCTGGAGCTCC
	cg12616941	0.00788946	6412.94	BMI1	37	10	22612797	22612920	F	GCCCTTTGAAAGTAGTGGCAACCTAATGAAGACTTCCAAAGTGTTTGACG	N_Shore	RDMR	Unclassified_Cell_type_specific
	cg10036013	0.00523632	75.1779	FOXK1	37	7	4778839	4778962	F	AGTTCCCGAAGGCATTCAGGACGGGCAAAGTACTCAACACTTGAGAGACG			Unclassified_Cell_type_specific
	cg05925327	0.00193536	156.386		37	15	68127851	68127974	R	CGGAGGCCTGCGTGTTATTTCATAGAGGCCGAAACGGAGACCCAGGAAAG	Island
	cg23714408	0.00812026	41.1803	SFRP2	37	4	154710873	154710996	F	CGTATGAGCAGAACTTTACATGGAAAACGAAATACTAATAAAATGGGCTT	N_Shore	RDMR	Unclassified_Cell_type_specific
	cg03806784	0.00530606	643.946		37	8	117796191	117796314	F	CATGCCCCCCTGACACAGCTGATTAGACCATAAGTAAACAATTTCGGACG
	cg16362786	0.00687361	0.0196346	PDXK	37	21	45177726	45177849	F	CGGCCTCCCCAGTATGTGAGTGCAGGGATCTGCCAGAACCACCTGGCCCT	Island
	cg11383802	0.000519017	0.0102275	DHCR7;DHCR7	37	11	71145904	71146027	F	CGCTACCAAGGAGAAACGGCGCACGGGCCCCACCCACGACTGCAGAGCAG	N_Shore
	cg06246224	0.00780332	81.2318		37	6	108435180	108435303	F	AAGTGGGCGGTGATTGCGGGACCCTCTTTGGGCAGGATTCTGGATTACCG	N_Shore		Unclassified
	cg19918230	0.00844963	151.862	WNT10A;WNT10A	37	2	219745647	219745770	F	CGGCGCCCCTGGCTCTCCAGTCCCACTGGGCTGTGAGCCCCCCACTCCCA	Island
	cg12732548	0.00438725	0.00541888	C15orf52	37	15	40631573	40631696	R	CGGACCACTGCTGTCCCCACCAAAGAGCCACAGCTGAAAGCCCCCCTACC
	cg23752752	0.00162663	163.593	FOXK1	37	7	4778908	4779031	R	TTTGCCCGTCCTGAATGCCTTCGGGAACTCTGAAAAGCGCATTATCACCG
	cg15593269	0.00499245	159.341		37	1	33875964	33876087	F	GTTCCATTCAGCGGCTGTTCTTAGCCCATTCTTTAGCTCTGTCTGTTACG
	cg05668372	0.0026661	8.92844e-09		37	20	62734251	62734374	R	GAGCGGGTGTCTGGGAAACACAGTCTCACTTGTCTCCTCAAGGGGCTCCG	Island	DMR	Unclassified_Cell_type_specific
	cg16989117	0.00567743	211.8	COL9A2	37	1	40781907	40782030	F	CGGGTACTATCTTCCCACTCGGAGCGCCCCTTCGGCAGCACAGCTGCCCG	Island		Promoter_Associated
	cg08350549	0.0012591	146.266	C3orf26;FILIP1L;MIR548G;FILIP1L;FILIP1L	37	3	99591722	99591845	R	CGTCTCTGCCTGGGAAAGCTGGGCAAACAAAAATGGGAAGGCTTACCAAG	N_Shelf		Unclassified_Cell_type_specific
	cg02958321	0.000823707	5.5221e-14	MCF2L2;B3GNT5	37	3	182972048	182972171	R	CGCCCCCGGCCCAAGCGCGCGTTCCCACCTGAAGTCCTGGCGCCACCCGC	Island		Unclassified_Cell_type_specific
	cg10914555	0.00797694	79.1374	SFRP5;SFRP5	37	10	99531645	99531768	F	GCGGCTGGGTAGAGTCAGGGCCGGGGGCGCACGCCGGAACACCTGGGCCG	Island		Unclassified_Cell_type_specific
	cg05010648	0.00358345	0.00816417	ELN;ELN;ELN;ELN;ELN	37	7	73446865	73446988	R	TGTCATTTTATTCTCACCTCTCTCACTTGCAGAGAGGCAGGAATCCTTCG
	cg07334977	0.000540823	8.63426e-06	LAMP3	37	3	182880768	182880891	R	CGTCTCAAAAAGAAAAGAAAAAGAAAGGAGGAGACCCAGGGTATGAGCGG	S_Shore		Unclassified
	cg15289466	0.00836688	86.2533	UBE2D3;UBE2D3;UBE2D3;UBE2D3;UBE2D3;UBE2D3;UBE2D3;UBE2D3;UBE2D3	37	4	103740913	103741036	R	CGTGCAAAATAGATGGTAGAGATTGGGATAACAAATGATTTGTGGAACAT			Unclassified_Cell_type_specific
	cg18759209	0.0062169	476.475	BMP7	37	20	55842071	55842194	R	CGGCTCAAGGGTCACCGCTTCCAGGAAGCCTTCTATTTCCGCGCCACCTC	S_Shore	DMR	Unclassified_Cell_type_specific
	cg13182816	0.00609358	89.1431		37	15	39472102	39472225	R	AGAACTGTGATCACAGCCCTGGCTAAATAGTGCCCCTGGTCAAACCTTCG
	cg08949408	0.0140633	43.5941	C1QL3	37	10	16562470	16562593	F	GGACGGCACCAGCATGTGGGCTGATCTCTGCAAAAACAACCAGGTGAGCG	Island		Unclassified_Cell_type_specific
	cg20749792	0.0029648	0.00689934		37	13	34185166	34185289	R	AAGCATTTTGTTTGAACTCCACCCACTGACCTTTTGTGGGTGAGCTTTCG		CDMR	Promoter_Associated
	cg06377278	0.00191266	7.63656e-07	RUNX3;RUNX3;RUNX3	37	1	25256369	25256492	R	CGGCCGCTGTTATGCGTATTCCCGTAGACCCAAGCACCAGCCGCCGCTTC	Island
	cg04083466	0.00831213	1663.05	SLC17A4	37	6	25753732	25753855	F	TTCCTATCACAATCATCTATCACCAGGGTAAATAAAATGATTATTTACCG
	cg10455940	0.0106514	81.57	BTRC;BTRC	37	10	103213706	103213829	R	CGATTTGTCTGTGGCTGCTTTCACACTACAACGGAAGAGGTAAGTGGCCA
	cg26775087	0.00240524	370724	SH3BP5;SH3BP5	37	3	15382808	15382931	R	TCTGTCCTCAGGGCTTCTGCTGTCTGCATCGCTATCTCCTCCAGGGCACG
	cg02985240	0.00312862	612.11	ARID4B;ARID4B	37	1	235468148	235468271	R	CGTACTAATACAGACAGGCCATGCATAGAATACACTTAATTAGCAGATGC			Unclassified_Cell_type_specific
	cg11252310	0.0107807	117.751	KIRREL3;KIRREL3	37	11	126329507	126329630	R	TATGTCATATCCAACTATTAAACATGATTTTAATCTCACTTGTGATGTCG
	cg22489498	0.00474483	4.14321e-05	PROX1	37	1	214162711	214162834	R	ACCGGGAGGCTCGGGGGGTCGCGTGGCGGTGGGATTGGGACACCAGCACG	Island
	cg21202136	0.0109676	1076.76	GLDC	37	9	6532828	6532951	R	CGGATTTGCTTTGGTATTCTGCTTCCACATGTGCCAGTTGCCTGGATTGG
	cg16579954	0.000417778	6.8467e-17	MCF2L2;B3GNT5	37	3	182971483	182971606	R	GAGCCTGCGTTAGAGCTCCCGCTCGGAAAGTAAAAGACCATCCTAATCCG	Island		Unclassified_Cell_type_specific
	cg00096104	0.0105573	31.4822	CLYBL	37	13	100547897	100548020	F	CGGGCTGGTTTTGGAGGGGGTGGTGTTCGTTTGTTTAAATTCCAGTTGTT	Island		Unclassified_Cell_type_specific
	cg19603134	0.0077297	57.9999	PARVG;PARVG;PARVG;PARVG;PARVG;PARVG	37	22	44577240	44577363	R	CGGCTGCAGACTTCCCCACGCCCCCTGCCCGCCCCTGAGCTGAGGCTCCC
	cg24709033	0.00605187	0.0133188	HOXA11AS;HOXA11	37	7	27224568	27224691	R	CGCCATTGAGCCCGCCACTAAATGGCACCCCCGCGGCAATCTGGCCCACT	Island
	cg03461110	0.00266776	100.19	FOXK1	37	7	4778881	4779004	F	CGGGAACTCTGAAAAGCGCATTATCACCGGTGGCTTATGTACATTCTTTC			Unclassified_Cell_type_specific
	cg19654437	0.0022105	251.125	CDK15	37	2	202671158	202671281	R	CGAGGCAGCTGTTATTGAATAGAATAAAATTTGGCACAGTTAAGGTTCTT
	cg23178308	0.000348369	73.7406	PDXK	37	21	45148879	45149002	R	CGCCCCGTCTCCTGCCGAGAGAGAAAGCCAGTCAGATGGCTACACTCTGC	Island	DMR	Promoter_Associated
	cg11890741	0.00794259	0.000242065		37	11	16626278	16626401	F	TGTCAGATATTGAATGCAGCCCCTATTTGGGGACTAAAAATAAGTCTTCG	Island		Unclassified_Cell_type_specific
	cg24428144	0.00575095	98.666		37	12	28180450	28180573	R	CGTGCCTGATATTTAGAACACTTACTTTTTTATGGAGCTGATCTGGGAGC
	cg23995753	0.0107791	135.126	LY75	37	2	160760732	160760855	F	CGCAAGAGGGCAGATGGGGAACCCCATACTCCAGCAACATTATATAAGAG	Island
	cg08553913	0.00541188	165.237	LASP1	37	17	37028977	37029100	R	CGGGTGAGTCTAATTTGACTCTTTTGCTGTAAATGGGAGGCCTTGGGAAG	S_Shore	RDMR
	cg18243072	0.00528724	0.00305964	HOXA10;HOXA10;HOXA10	37	7	27213950	27214073	R	CAGATAGCCCTTTCTGGCTGACATTTCTTGTGCAAAACATGCTGAATACG	Island		Unclassified_Cell_type_specific
	cg11102611	0.00104444	1.60554e-34	MCF2L2;B3GNT5	37	3	182971663	182971786	R	TGGTCAGTTACGTGGTGAAAACACGGCTGTGCCGCGGCCGCATCTTTCCG	Island		Unclassified_Cell_type_specific
	cg13421612	0.00119101	280.618		37	4	124365262	124365385	F	CGTCTACTTAGTGCTTATCAAGAGAGTTTATTTACTGATCTGCTGAGACC
	cg01776199	0.0067177	3433.48	SRPK2;SRPK2	37	7	104892331	104892454	R	CTCTAGCTAGACTGAATGGCAACAACAAACTGAGGCTAAATTCAGTGTCG
	cg12671632	0.0118669	83.1127		37	6	422935	423058	R	GCCTGAACATTTTAGTCATCCCCGTGGCTATGTTTGCTTGGGTGACCTCG	N_Shore		Unclassified_Cell_type_specific
	cg00555420	0.00156692	428.832	TAPT1	37	4	16214868	16214991	F	AGCATCACATTACAGGGTGAGTGTAGTAACAGCAGCACTACATCTTCACG
	cg00519069	0.00439092	2.53552e-05	CD97;CD97;CD97	37	19	14491737	14491860	F	GTTTCCCTGCCATTTTCCAGATGAGGAAACAGGTCGGGTGCAGAGGCTCG
	cg02721065	0.0071458	76.222	DEPDC6	37	8	120932635	120932758	F	AGCCAGAAAACAGCCTTCTCTCTCCTCTATTGTCCCACAATATTTTAGCG
	cg22831607	0.00774273	27.4121	SFRP5	37	10	99531797	99531920	F	CGCCGTGCGCCCCAGCCAATCTCCGGCCGCCTGGCCCCAGCTCCAAGGCG	Island		Unclassified_Cell_type_specific
	cg18187029	0.00159396	1309.73	ELK3	37	12	96650848	96650971	F	CGAGACTGTCTTTGGGGAAGGAAAGAAAACAGCACTTTTTGCTGTGGCTT
	cg08795786	0.0126375	69.5063	C8orf31	37	8	144120335	144120458	R	CGCTGATGGCCTGTGGCGGCCACTCTCCGCCCACCCCGGAGCCCAGCCTA			Unclassified_Cell_type_specific
	cg14991358	0.000748705	17678.5	PRCC;PRCC	37	1	156767203	156767326	F	CGAGTTAGAAGCCCAGATGCTTATCTTTTAGCAGCCCATCTTTTAGCAGG			Gene_Associated
	cg06133910	0.00145975	0.000832676		37	13	34185230	34185353	R	CGGTGTCTCTCCCCCGGGTTACAAAGCCGTGTCTCTAAGATTTCTGAGGA		CDMR	Promoter_Associated
	cg05658593	0.00255282	5.84677e-13	MCF2L2;B3GNT5	37	3	182971442	182971565	R	CGCAGGCTCAGGCGGGTCTTGTTAAAAGGTTTCTGGTCACACCACTTATG	Island		Unclassified_Cell_type_specific
	cg19623360	0.00859426	447.386		37	7	27191914	27192037	F	CGGTGGCTCCCAGAAGCTCCTGCCCCTCTGACAGCTGTCGCTTGGGCAGC	S_Shore	RDMR
	cg11358405	0.00527991	0.00797469		37	15	91382972	91383095	F	GATGGTCAGCGGGCCCTTTCCTGAACGCCAGGCCTCTTGCAGGGCCTACG			Promoter_Associated
	cg11573518	0.00660489	268.745	CLIP2;CLIP2	37	7	73721031	73721154	F	CGCCCTCGCCTGTCCGTCCTGTGCACCAGGGCCTCCAGAGAGTAGTGACA	S_Shore
	cg12789884	0.0084264	181.866		37	3	175554437	175554560	F	CGTCAAGTAAGTGCATAAAGTCACAGGTTGTCACTTCTTGAGATGGTTAC
	cg23910835	0.00749982	45.7124	SFRP2	37	4	154710900	154711023	F	CCTAGGCACTCACTCCAACAGAATAACAAGCCCATTTTATTAGTATTTCG	N_Shore	RDMR	Unclassified_Cell_type_specific
	cg17687451	0.00267186	3022.41		37	3	29227007	29227130	F	CGACCAGAAGTGGGGCCTGAGATTCAAACATTGGCTGTCTAGCCTCCCAC
	cg09392940	0.000954289	3.51128e-08	LOC100287216;SH3RF3	37	2	109745828	109745951	F	CGGTGAGCCACTTCGCACCGCCACAGCCCTAGCATCGGGCCACCAGCCGG	Island	DMR
	cg10168494	0.00637039	61.1661		37	3	187635183	187635306	R	CGTGAGGTGCCTTGCACAAGGTCACTTGGTGTCTGTGAAACTGACTCTGC
	cg07834955	0.00247638	78.5829	SFRP5	37	10	99531879	99532002	F	GGAGAGGGGCGCAAGACCTGGCGCTGGGCGGGACGCTCGGGCAGGGTGCG	Island		Unclassified_Cell_type_specific
	cg00987031	0.000857008	363.459		37	5	140893101	140893224	F	CGGGAGGTGATTCTTCCAAAGCCAAGTCTGCAGCTCGAGCCTCAGTTTCC	Island	CDMR
	cg10683646	0.000171227	1739.02	BEND4;BEND4	37	4	42153195	42153318	F	TTTGTTTCTTCTTCTCTCCACTTCTCCTTTGCCTTCTAGTGCTTTCTTCG	Island
	cg01899130	0.00972205	34.1262	GCH1;GCH1;GCH1;GCH1	37	14	55348681	55348804	R	CGTAGTGTTTGTGACAAGGCTGGCTGAGAGGATGAGAATAGCTCATCAGT			Unclassified_Cell_type_specific
	cg03626278	0.00346308	3.32874e-09	PTCH1;PTCH1	37	9	98278383	98278506	R	CGCCACCTTGGCTTCCGCTCATCAGCCTGGTGGTGGCTACTGACTCGCCA	Island		Unclassified
	cg18093120	0.000314426	689.899	MLC1;MLC1;MLC1	37	22	50523955	50524078	F	CGTGTTGGTTGTGTAAACCACTGCCTCGGAGCTGTCAGAACCCAACTAGG		CDMR	Promoter_Associated_Cell_type_specific
	cg08660915	0.00977695	98.2287	MLC1;MLC1;MLC1	37	22	50523790	50523913	R	CGGGGGAGGTAAGTGCTCAGACATTAAGCCGTTGAGTAGAGGCATGTTTT		CDMR	Promoter_Associated_Cell_type_specific
	cg22851561	0.000393295	2114.49	C14orf43;C14orf43	37	14	74214183	74214306	F	CGAGAAAGGCTGGCTCTGAAAGTAACTTGTCCCAGTTCACAGAACTCATG
	cg11566394	0.00270028	1085.66		37	4	4856709	4856832	F	GAGCCCCAGCCTCCCCCCTCGCTTTCAAATGGCCCAAATTAATGTGATCG	N_Shore
	cg09269945	0.00833421	20056.1	BMP7	37	20	55837692	55837815	R	CACCAGGTCTGCAAAAGCCTTCAGAATTCAGGCAAGGGTCCCCCCTCCCG	N_Shore	RDMR
	cg01224366	0.000528933	127.178	PDXK	37	21	45148694	45148817	F	CGGTCCAGCCGGATGACTGATGAGGTTGAAAGCACTTCCGCTGCGGCCCC	Island	DMR	Promoter_Associated
	cg25988214	0.000711843	161.069	SLC38A10;SLC38A10	37	17	79265759	79265882	F	CGCTCCTTAATTTGGGAGCTAGTCACACGGGTTTGCTCGTCATATGAAAA	N_Shelf		Unclassified_Cell_type_specific
	cg26504229	0.000717023	97.4538	PDXK	37	21	45149038	45149161	F	CGGAGTTACACCTTGCGGTAGAGGCTGAGCAGGAGCTTGTCCTTCAGACT	Island		Promoter_Associated
	cg15044010	0.0116129	7594.23	SRPK2;SRPK2	37	7	104897205	104897328	F	CGGCAGCAATCAGCAAGAGAGCCGATCAGCACCCACATCTAGATGGTGTC
	cg00509485	0.00117568	0.00106787		37	11	69863098	69863221	R	CGGGAAAAGAAAGAAAGTAAACTAAGTAGAATCTCTAGTACGAAGCACAG
	cg14378348	0.00319571	0.00317356		37	4	1029410	1029533	R	CGCCTGGTTGCTGCCCCAGCAGGGCTCTGCAGACAACGTTTGTGCTTCCA	Island
	cg12518410	0.00212186	1.01512e-07	LOC100287216;SH3RF3	37	2	109745812	109745935	F	TGCTAGGGCTGTGGCGGTGCGAAGTGGCTCACCGACCGGCCTGCGTGGCG	Island	DMR
	cg20489946	0.0080884	118.08	NEK3;NEK3;NEK3;NEK3	37	13	52731078	52731201	R	TCTGAGTCAGATGTTATAATCTGAAAAATCTCTCATAGTCCCTGCCAACG	N_Shelf
	cg00076195	0.00103324	361.653		37	5	140892677	140892800	R	CGCAATTCGGAAACATCTAGACGCGCAATGACACAAAGTGGCCTCCCGAT	N_Shore	CDMR	Promoter_Associated
	cg23046629	0.00262819	1.44834e-07	LOC100287216;SH3RF3	37	2	109745841	109745964	F	CGCACCGCCACAGCCCTAGCATCGGGCCACCAGCCGGGGTGAAGAAAGTC	Island	DMR
	cg13918042	0.0079887	405.445	LCOR;LCOR;LCOR	37	10	98596430	98596553	F	CCTTTTCCATCAGAACGAAGCAAAAATCCACCACCTTCTTCACGAAATCG	S_Shelf
	cg22594214	0.00647511	287.322		37	8	135842299	135842422	R	CGGTTTACTCCAGGTGGTAAAAACACATGGGAAAGTGATTTGGGCTGTGC	N_Shore
	cg01907098	0.000964336	65.4332	PDXK	37	21	45149141	45149264	R	GCGGAGACAGCCAGGCTGTCCTGTGGCAGCAGTGGGTTTGTCAGAGGCCG	Island		Promoter_Associated
	cg17406359	0.000764743	0.000560513	TRPM2	37	21	45773189	45773312	R	CGCCAGCACCAGCTGCCAGCGACATGGTTTCGCAACTGTACAATTCTGCA			Promoter_Associated
	cg20164505	0.00436108	296.229	GOLSYN;GOLSYN;GOLSYN;GOLSYN;GOLSYN;GOLSYN;GOLSYN;GOLSYN;GOLSYN;GOLSYN;GOLSYN	37	8	110659094	110659217	R	ACACATAGCATAAACCACCAAGTGATCTCTATGCCACCCAAGTAATAACG	S_Shore
	cg07775468	0.00499562	0.000302991		37	12	133000293	133000416	F	CACACAGCACAGTGGCAGAGCTGGGGCCCGGTAATTCACTCTTCCTGTCG	S_Shore
	cg23217419	0.00475969	100.978	KIAA1614	37	1	180881088	180881211	F	CGGCCCTTACTGTTGCTGTGTCTGTCCTGTCATCTGGAGGTGCACAACTA	N_Shore		Unclassified_Cell_type_specific
	cg14695751	0.0146024	87.0706	CDK15	37	2	202671292	202671415	R	TGAGGCTGCTCCAGGCAGAGCCATCATGTGAGTCATATGAAAGCTCCACG
	cg03199651	0.0110084	38.19	MSX1	37	4	4862770	4862893	R	CGTCTAGGACTGAGCCATTAAAGTGGACTCCAGGTGCCCAAGGCGGTTCG	N_Shore	DMR	Unclassified
	cg12784386	0.0105351	383.295	BAIAP2;BAIAP2;BAIAP2;BAIAP2	37	17	79031712	79031835	R	CTTTTCTTCTCTCTCAGGTGTGACGTATGCAGCCAAAGGCTACTTTGACG
	cg00912772	0.00908998	50.9181	FGD6	37	12	95594566	95594689	R	CGTGGATCTCTGGAGCAAAAACTGTATTTGTAAGTAGTTTTGACAGCAGG
	cg11630206	0.00213252	631.172	MAP6;MAP6	37	11	75378272	75378395	F	AAGCTGTTAGTATATTCCATCTCAGCCTGCCTGGCTCTTTCACTTTACCG	N_Shore		Unclassified_Cell_type_specific
	cg00998451	0.0140195	116.369		37	13	100608123	100608246	R	CGCTCCAAGCTGGAAGTCCTTCCAGCATAGGAAACGCTCAACTTCTGGGG	Island
	cg05861567	0.00830365	167.325	MLC1;MLC1;MLC1	37	22	50523686	50523809	F	CGCCGGGGACTCAAGCACGTTAAACTGCTCCAATTGGTAGCTAAACGAGA		CDMR	Promoter_Associated_Cell_type_specific
	cg08471800	0.00424444	500.781		37	1	110626868	110626991	F	TACTAGCTATTTCGATCTTTTATTCCCATTTTGGGAAGGAGTCACCAACG	Island		Unclassified_Cell_type_specific
	cg20971970	0.00875728	80.7361	NDUFA4L2	37	12	57632495	57632618	R	TTGCTCACAGGCCCTCGCCTGCTTCCTTGTGCCCTTTGTTCTGAGTTCCG	Island
	cg15818715	0.00125085	147.913	PARVG;PARVG;PARVG;PARVG;PARVG;PARVG	37	22	44577211	44577334	R	CGCCCCTGAGCTGAGGCTCCCACAAGCCCTCGGAGGAGTGAGTCACTTCC
	cg10858677	0.00138622	1259.21		37	15	49356663	49356786	R	CGGTGGGACTGCAAAATGTTACATGTGATAAAGATCAAAGGCTGTCACAG
	cg03966785	0.0017861	1.53983e-06	PDGFRA	37	4	55097476	55097599	R	CGGAGCCAAAAAGCCATTTCCCACACCGCCCAGCCCGCGGCTTTTCGGAC	Island	DMR
	cg03341413	0.00711692	104.974	LBXCOR1	37	15	68125566	68125689	R	CTTGTCTTCCAGATACCCTGTGTAACGAACTCGACCAGGAGCGGAAGGCG	N_Shore	RDMR
	cg15350780	0.00770416	150.791	NDUFV2	37	18	9105577	9105700	R	CACTTTAGAACTTATCACTGCCTCATTCCCAAGCTGCTATTGTAGTTTCG	S_Shelf
	cg01403246	0.00383108	9.75783e-09	MAFA	37	8	144512192	144512315	F	CGGGGTTGAGGTGATGCTGGTAGCCGCTCATCCAGTACAGATCCTCCAGC	Island	DMR
	cg00213123	0.00710611	838.244	CYP1A1	37	15	75019070	75019193	F	AAAATGCGGACACATGCAGGCTGCCTCTCCTCGCAGGCAGAAGCCACACG	Island		Unclassified_Cell_type_specific
	cg18682028	0.000875163	40543.7	FYCO1	37	3	46035439	46035562	F	TTGGTCACCAAGGCTATGGACTGCTGACTCAAGAATACAAAGTAGGTACG	N_Shore		Promoter_Associated
	cg24164257	0.00358989	0.00517567	ADAMTS16	37	5	5278334	5278457	F	TATCAGAATACCAGAATGGAGAACCAAAGTCACTGGAATTCTTGGCACCG
	cg02511723	0.00478375	192.727	MAP1B	37	5	71402031	71402154	R	CGAGCTTTAAGGAAGAGGAATAGATGGAAATTAGTCAACATAGCTTTAAT	N_Shore
	cg18208842	0.00443728	924.598	FAM150B	37	2	287395	287518	F	AAAAGAAAATAGCAGCAATAGGTCCGCGCATGAGGCCTGGCGGAGAAGCG	Island		Unclassified_Cell_type_specific
	cg00832581	0.000149938	34755.6		37	7	55076394	55076517	R	CGGAAAATGGGAATTGTTGGCTAACTGTGTTTGCTTTCATGGAAGATGGC	S_Shelf
	cg06520521	0.00342723	97.3493		37	11	62323216	62323339	F	CGTGCCCTGCTTTGAGCTGGAGCTGGACAGCTGCTGCTCTCACTGGGTCG			Unclassified
	cg12251939	0.00156509	3373.59	LASP1	37	17	37028295	37028418	F	AACTCCTGGAGTGGCAATCCTGCCTTCATGTTTTGCTTTTTCCTTATACG	S_Shore	RDMR
	cg24383467	0.0038311	1885.55	USP47	37	11	11893602	11893725	R	CGAGAAAAGTCACTAGATCTGGGGGCAGATTGTTATATAGCAAAAGATAA
	cg02238826	0.000712579	1.88072e-23	MCF2L2;B3GNT5;B3GNT5	37	3	182971069	182971192	F	GGCTTTAAATCTTGGGCGAGGACTGGACGGGCAGCGCTGGACTGGGCTCG	N_Shore		Unclassified_Cell_type_specific
	cg08860070	0.000372335	1374.77		37	5	140892822	140892945	R	CGTGTGCCATTGTGTGATCGGTCCGCTGTGGGGGTGGGGATCTGAGTGCG	N_Shore	CDMR	Promoter_Associated
	cg09495977	0.00480051	115.276	HTRA3;HTRA3	37	4	8271507	8271630	F	CGCTCCCTGCGCCCTGGGGATGCCCCTGCCGCCCTGACGCCCGCCAGCCT	Island
	cg27034902	0.00137123	2.05006e-14	MCF2L2;B3GNT5	37	3	182971430	182971553	R	CAGAGCTCCACGCATAAGTGGTGTGACCAGAAACCTTTTAACAAGACCCG	Island		Unclassified_Cell_type_specific
	cg06580770	0.0118188	932.464	TNXB	37	6	32054790	32054913	R	CGCCTTCTTTGGGGTTTCCCGGGACACTTCCAGGATTGTTATTTTAGGCA	N_Shore
	cg10442113	0.00342743	0.000367007		37	5	151329120	151329243	F	CGTGGGGACACAGCTAGAATGCACTGTCTTTGAAGCATTGAGCAGGCCCT
	cg05386482	0.00184801	12734.3		37	6	134466574	134466697	R	CGGGGCTAGACGTCGGCTGTTGGTGTATGGGTAAGAAATAAAGACAACTT
	cg11293190	0.00244062	0.00032801	PLK5P	37	19	1523856	1523979	R	CGTATCAGCGGTTCCCAGCCAGCCCGGGTGTGCAGGGTCGGAGGAGCTCG	Island
	cg11983124	0.00444712	1301.03	PRDM8;PRDM8	37	4	81124717	81124840	F	GTGGATGTTCTCGCGTGTTTATTCCTGCAGGTGGCTTAACTGTGCTTGCG	Island		Promoter_Associated
	cg05919456	0.0143455	499.175		37	6	3722818	3722941	F	CGCCTTTATACACAAACATCCTGGACAGATCAAAGTAGAGTCATAGATTT
	cg19003326	0.00496385	190.731	ZSWIM6	37	5	60720320	60720443	R	CTCAGACCCTGGTCTCGCCTAGGGAGAGCAGACGCTGACAGATAATCTCG
	cg16604801	0.0111349	82.2343	RAP1GAP2;RAP1GAP2	37	17	2718310	2718433	F	CGTAGGCTGGACCCATGGCTGCCCACCCTGGCTGCAGTACAGAATCACCT		DMR	Promoter_Associated
	cg18627360	0.00194074	8.87007e-07	MIR124-3	37	20	61809834	61809957	F	CGCCGCCCGCCCCAGCCCTGAGGGCCCCTCTGCGTGTTCACAGCGGACCT	Island
	cg21968796	0.000263036	0.00330726	C21orf67;C21orf67;C21orf70	37	21	46358532	46358655	F	CGCTAGGCTCAGATGCTGAATGCACCCTGAAGGAACTCTAAAGATACCAG	N_Shore
	cg25317435	0.00473273	1.75866e+06		37	3	73904743	73904866	F	CGTGACCGGATCCCAAGGAACTTACTGTGAATTGGAAAGGCAGTATATAT
	cg23872389	0.00574307	1.89482e-39		37	18	19183095	19183218	R	AGCATAGGAATTCGTGCAAATATCAGACCATATGAAATCATAGCCCTCCG	S_Shelf
	cg00506168	0.000432118	39.0762	PDXK	37	21	45148460	45148583	F	CTCTGCTCACAGCGAGGCAGACAGGCAGACAGCCAGACACTACGTGAGCG	Island	DMR	Promoter_Associated
	cg12025310	0.00773911	254.701	TMPRSS6	37	22	37465279	37465402	F	CGGGTGCAGGAGCAGGCGGCTCACCTTGAAGGACACCTCTCCAGGCCAGC	Island
	cg21650866	0.00895815	39.029		37	8	142297256	142297379	F	TGCTGCTGGGCTCTGAAGGCCTCTCTCTCATGATGATACACACACCTTCG	S_Shore
	cg05376810	0.00557595	200.431		37	17	74511493	74511616	F	GCCCTCCCACGTTGTGGTCTCCACTCAGGGCCCAGGAAATGCTTTTATCG			Promoter_Associated
	cg09996789	0.00673856	0.0051566		37	16	1310584	1310707	F	CGGTTTCCTCATCTGGAACCTGGCATTGAAGCAGCACCTGTGAGTGTCGC	Island
	cg09753013	0.00120111	0.00349423		37	13	34185311	34185434	F	TGGGGGAGCCTGCCAGCAGCTGGCCCTGCCAAACTAAACAGGAATCAGCG		CDMR	Promoter_Associated
	cg02561771	0.00482433	335.786	RFX8	37	2	102091318	102091441	F	GCTCCGAGATTTTTCAAAACTCCTAGAGACAGTGGTTTTCAGCAACGGCG	S_Shore	RDMR	Promoter_Associated_Cell_type_specific
	cg01311181	0.000139225	462.916	PARVG;PARVG;PARVG;PARVG;PARVG;PARVG	37	22	44577181	44577304	R	CGGAGGAGTGAGTCACTTCCTGACCCCACTCACTCAAACCCACCAACGGC
	cg05496514	0.00862781	0.00285997		37	5	87985513	87985636	F	AAGGTCCGCATCAATAGCACCCAGGGGGCTGGCGGGAGTGAGAGCTTCCG	Island
	cg01702225	0.00100314	982600		37	7	55084424	55084547	R	TGGCCTCTCATACTAGCAAGTATACCTTGGTATCCTGGTCACTTCTCCCG	N_Shore		Unclassified_Cell_type_specific
	cg17820890	0.00288288	84.8331	SFRP5	37	10	99531790	99531913	F	CGGGCCTCGCCGTGCGCCCCAGCCAATCTCCGGCCGCCTGGCCCCAGCTC	Island		Unclassified_Cell_type_specific
	cg08952029	0.00897995	449.744	CHRDL2	37	11	74442900	74443023	F	AAACAGACTCTCCGGTGGCGTGCTGTAGACCACAAACTGAATTAAGAACG	S_Shore
	cg06848247	0.00529488	125386		37	2	6635800	6635923	F	CTTGAAATGTTTAAGGAGCTAAACAGCCATAAACGGAAATGCCTCCTTCG	N_Shore
	cg06020207	0.00807221	153.411		37	10	131766412	131766535	F	CGGAGGGCCCATGGCCACAGGCCCAAGCTGCCTGGCCATGTCACTTGGAG	Island
	cg20893203	0.00158764	38.5335		37	6	41499799	41499922	R	CGCCTGTTTACTCACCCAGCTGGAGATGGTTAGAGAGTGATAAATAATGA		DMR	Unclassified
	cg09070201	0.00586928	166358	GNA13	37	17	63049758	63049881	R	CCTTGTTTCCACCATTCCTTGGGCTGCCATGGGGGCCCGGGTATCAAACG	N_Shelf
	cg11507895	0.00768846	112.095	MAPK10;MAPK10;MAPK10;MAPK10	37	4	87030123	87030246	R	CGGGACTTGAAACCACATCTGACAAGTGATGGTAGGGGACTGGTAATATT
	cg19742492	0.00697451	0.012668	ANO1;ANO1	37	11	69937541	69937664	R	AAAATTATGACTGGTTGCTTTGAAGCAGGTGATATTTAACAGCATCCCCG	S_Shelf
	cg09180848	0.00508535	114.792	BNC1	37	15	83953780	83953903	F	CGCTCTGAAGTTCTCTGGCGCTCTTCTCAGGAGATGATTCGGCCTCCCCT	Island
	cg22280820	0.00127365	0.00120713		37	11	70958936	70959059	R	CGGCACTGCACCAGAGCACGACTGGGGACAGTGTTTTAAAATTGTCCTTG	N_Shelf	RDMR
	cg01369479	0.000643795	0.00625064		37	2	134532341	134532464	R	CGCTGCCCATAAAACTCAGTAAAAAGAGAACAAAAAGAGACATTGAAGTC
	cg05592035	0.00572947	8672.94	CD300A	37	17	72462984	72463107	F	TGTCCATCTTATGTGGTAGACAGAGCGCACCGCATTCTGCGTTCTGCACG			Promoter_Associated
	cg03514351	0.00715941	476.528	LEPR;LEPR;LEPR	37	1	65991765	65991888	R	CCCGTGGGGCGAGGAAGATCTGGACACACGGCTGACAGCAGCCGGCAGCG	Island
	cg24080793	0.000945838	714.744	ICAM2;ICAM2;ICAM2;ICAM2;ICAM2;ICAM2;ICAM2;ICAM2	37	17	62097951	62098074	R	GTAGCTCTGGGATCCCGGGCAGGAAATTGGTGACAAGGTGACAAGGTGCG			Promoter_Associated
	cg26495953	0.00908333	0.00380236	MATN4;RBPJL;MATN4;MATN4	37	20	43937289	43937412	R	GGCTGTGGCTGCTGCCTGTCTGGCCTGGCTTTCGAGGGTGCGGTCTTGCG	S_Shore	CDMR
	cg03459617	0.00461001	1855.94	DSPP	37	4	88528262	88528385	F	CGTTCTATCTTGGTAAATGGTGCAGGTACACTTGAAAAGAATGTTTATTC
	cg17835606	0.00779247	126.551	FBN1	37	15	48839797	48839920	F	CGGCAGGGAGATGGTTTTGATACATTGGTTGGCAAATGTTATTTCTAGAA
	cg19861288	0.011238	43.0028	IGFBP7	37	4	57975793	57975916	R	GGCATGGGGAAGTCTGAGGTCTCGGAAAATCTTTTCTACATATACACCCG	N_Shore
	cg26514793	0.00261596	0.0150768	CHST3	37	10	73769127	73769250	R	CGGGCAGGGGCTTTGAACGCTGCAGTTCTGAATCCACTGTTCAGTCCAAA	S_Shore	RDMR
	cg05181279	0.0020827	646.775		37	11	11982794	11982917	F	CGTGGGAAGATTGTGATTATTTACCTGACAGGGCAAAAGAGATTTTGCAG
	cg12083852	0.00736644	1556.77	PI4KB	37	1	151282686	151282809	F	CGGAACTGAATGAATTATCAATACTCTCGGTGCTGGAGGAGAGCTCCTGG
	cg04377061	0.00950285	124634		37	17	80314567	80314690	R	CGTGGCCATAATCGGGGAATCCAACACTCCTGTATCTCCAGAAGGACCAG		CDMR
	cg27023727	0.00422092	2514.79		37	14	71687739	71687862	F	CGAGAAGAACTTGAGGCTGAGCCTCTACCTATGGTCTGTTGGAACCTAAG
	cg02071670	0.00721301	75.6215	HAPLN3	37	15	89438918	89439041	F	CGCTGGGAACCACCGCAAAGAGGGTGTGCAAGAGTTGAGGCCCTCACGTC	S_Shore		Promoter_Associated
	cg17219326	0.00735496	47.022	ZNF445	37	3	44517846	44517969	R	CTTTTTAAGTGCATACTGAGGTTTATCTTCAAAACATTCTCATCTTTTCG	N_Shore	RDMR	Promoter_Associated_Cell_type_specific
	cg11671688	1.87486e-05	0.000106761	GPR6	37	6	110301075	110301198	F	CGCCACGCGCACCAGATCGCGCTGCAGCAGCACTGCCTGGCGCCACCCCA	Island
	cg07310406	0.0015944	295.454	MLC1;MLC1	37	22	50524374	50524497	F	CGCCCAGAGACACTGGCACCCTGACAACTACAGCAACGGGTTCTTTGTGC	N_Shelf
	cg03658557	0.00285308	108.414	BMPR1B	37	4	96012317	96012440	F	CGCAGAGGTAGCTTTTAACCATCTGGAAATGTTACATAACACACTGTGGT
	cg11823603	0.00806836	0.0205958		37	5	33901508	33901631	F	CGGGTAAAATACATAAAACTACTTGTTTCAGACATTGGGCAACAAGCAGC
	cg03223734	0.00590404	56.8593	C20orf26	37	20	20180211	20180334	R	CGAGAGTAATTACATTACTATCTCTGTGGGAATGACAGATAAACAAGTGG		RDMR
	cg18137450	0.00778286	79.7164	WDR26;WDR26	37	1	224620806	224620929	R	ACACACACAAGGGCCTTTAAACGACATCAACACTGTATCTTCATTATTCG	N_Shore		Promoter_Associated_Cell_type_specific
	cg12727795	0.0018652	286.847	PDGFRB	37	5	149535695	149535818	F	CGCCAGCCGCCAGCTGCTGAGTCACTTTTGTCAAAGAGTGGCCTCGGCCC
	cg21735516	0.00303256	2.061e-08		37	15	41150573	41150696	R	CGGATGATTGTATTGTCATCACAAGGGCTGTGTGCAGCGCCAGCAACTCG
	cg00922143	0.0121941	3.73184e-26	NCLN	37	19	3207921	3208044	R	TTCTTCTTTTCCTTGTCTTTGAACTTCCTTGGAGGAGAGCTTGGGAGACG	Island
	cg10240148	0.00752028	85.3176		37	14	105663019	105663142	F	CGGACACCTCAGAACAAAGGGACCGGCGGACAATGGCCATTGAATTGGGC	Island	DMR
	cg08055124	0.00376425	347.631		37	4	170681433	170681556	R	CGTGAGCTAATAGATAGCTAGATACAGATGTAGGTATAGATATAGATAAA	S_Shelf
	cg02794358	0.0065241	900.451	SPTBN1;SPTBN1	37	2	54816818	54816941	R	CGGACTAGTCTGAAGGCCTTAAATTCATGTTTGCTGATTTGTATAAAAAT			Unclassified_Cell_type_specific
	cg11519366	0.000758883	41317.8		37	2	11867801	11867924	R	CGTGGACTTTAAAATATAGAAAGATAATAGATAAGACGGATGTATGGATA
	cg19979643	0.00622626	72.9879	IL15RA;IL15RA	37	10	6018610	6018733	R	CGGCAGCCAGAGGAAGGAGGAAAACAGTAGCAGGGTCTAGCTCTATCCTT	N_Shore		Promoter_Associated
	cg08076266	0.00300967	5.45e-07	TMEM37	37	2	120190202	120190325	R	TCCCTCGGGCCTGCTGCTCCCCAAAGGGAAGTCAGTGGGTGGCGGTACCG	Island
	cg08119655	0.00472116	9473.96	PPFIBP2	37	11	7595925	7596048	R	CGTGGCTCCCTCATCACACTGGCCTGGCAAGGCAAACCCATGGCTGCACC
	cg14758757	0.0173035	1691.52	SLC38A10;SLC38A10	37	17	79265454	79265577	F	CGCACCCTGGGGCCCGGCCACTCCACACAGGCACGCACCCAGCAGAAACC	N_Shelf		Unclassified_Cell_type_specific
	cg09289674	0.00865582	40267.1	GLDN	37	15	51699392	51699515	F	CGTAAGGACAACTGAGTTTGATCAGTGTTTAATCGCAGTGGGTAATCTTA
	cg01315572	0.00734967	157.672	ABLIM1;ABLIM1;ABLIM1	37	10	116391550	116391673	R	CGGTGTGAGAAGCTCCGTATTGTGAAGTCTGGGTTTCCATCGAACCCAGA	Island	CDMR	Unclassified_Cell_type_specific
	cg04928670	0.00308073	0.00192103		37	2	89128459	89128582	F	CGGGAACTTCCATCCAGCACTGGCGGACACTCCCGTCGCAGCTGCTCCTG
	cg00323501	0.00307147	346.884	TMPRSS6	37	22	37464839	37464962	R	AAGAGCCTTCCACCCTTGCAGCCCAAGGAACAGCAGGTGGAGCTTGCACG	N_Shore
	cg13931925	0.00817661	189.516	NPHS2	37	1	179545216	179545339	R	CGGGCGCAGTCCACAGCTCCACCAAGACACAGCTGTCGGGGTTCCGGGTG	Island
	cg15045153	0.00210918	730.192	LEPREL1;LEPREL1	37	3	189693045	189693168	R	CGTGATGATTTTGCCTGGAGAACAGAGAAAAACACTCCAAAAGCAAGACA
	cg16442712	9.56717e-05	0.00471792	KIAA1217;KIAA1217;PRINS;KIAA1217	37	10	24539322	24539445	F	AAAGTGCCAAATGTGTCCCTTCAATTCCAGTCAGCACTTTTGGAAACACG
	cg17844725	0.00935349	622.101		37	1	14155367	14155490	F	CGTGTGTCCACCAAGGGAACGTGAGGAGGCCACACGTACAGCTCACCAAA			Unclassified
	cg27629453	0.00167505	0.0077575		37	4	153943474	153943597	R	CGTGCCCAGCCCTCACGCCACTTTAGGGCTGAGAGCCAGCAGGGATACTC
	cg11938455	0.00182123	272.871	DTNBP1;DTNBP1;DTNBP1	37	6	15622032	15622155	R	CGCTCAGTACTCCTCTTGTTTTGCTGTAATGTAGAATATGTGAAGGAAAG			Unclassified_Cell_type_specific
	cg21015266	0.0101734	81.0778	C8orf31	37	8	144120648	144120771	R	CGGGCAGGACTTCCGCCTTGTAATGACATGTCGCTGATTTAAAGGGAACT			Unclassified_Cell_type_specific
	cg07464408	0.000321669	0.00339764		37	2	47916139	47916262	R	ATGGCTTTGGAGCTGACAGGCAAAATACCAATAACCAGCACAGACTTCCG	N_Shore
	cg22646393	0.001147	0.00221866		37	20	48960348	48960471	R	AGGACACCTTCCCGCCAAGGCTGGCTGCAGGCGGTCCTTGTCCTAGGACG	Island
	cg04728789	0.00702164	573.919	CSNK1E;CSNK1E	37	22	38711154	38711277	F	CGCCGAGGACAGGGCTCCGGCTGTCCCACCTGGTGGTCTCCCACACTCAC	N_Shore	RDMR
	cg07254421	0.00186385	0.00141696	SLC1A3;SLC1A3	37	5	36657993	36658116	R	CGGTCAGCGCAGAGTACAGTGACTATTAATATTTCTACTGAGGAAGCACA
	cg02072885	0.000695399	1.97044e-28	LAMP3;LAMP3	37	3	182880477	182880600	R	CGCCGCACGCTGCAGAACCTCGCCCAGCGCCCACCATGCCCCGGCAGCTC	Island		Unclassified
	cg26340968	0.00939877	467.184	MATK	37	19	3798367	3798490	R	TGACGGAAGCCTCCTCACCACAGGGCGGCCTCACTGTGGGGTGGTTGGCG	N_Shelf		Unclassified_Cell_type_specific
	cg01101344	0.000453955	262.088		37	16	1973654	1973777	F	CGGCCCCGCCCTCCGCCGAAGACAGCTAGGGTAGATTTCACACAGCCAGG
	cg10492953	0.000802191	5.19527e-06	PDGFRA	37	4	55097420	55097543	R	TTCCTGGGTGGGAGGCAAGCATGGATGGGGCCCATATCAGGTCCCTACCG	Island
	cg11969755	0.00828071	1.00293e+13	RTCD1;RTCD1	37	1	100730682	100730805	F	CGCAAAGCAGCAGAGCGTTGGGATTACCAGACAGTGGTGTTCACATCAGA	N_Shore
	cg23728867	0.00154523	0.00377656	VPS13D;VPS13D	37	1	12304452	12304575	F	TGCCTTGCCTTCCATTTCTCCTCCAGGGCTTGAAGTAGTGCTTTCTTACG			Gene_Associated_Cell_type_specific
	cg21776667	0.0041023	18780.7	PLAGL1;PLAGL1;PLAGL1;PLAGL1;PLAGL1;PLAGL1;PLAGL1;PLAGL1	37	6	144281452	144281575	F	CGGGTATTCTGCAGTTTGTGGAGGAAATGTGTTTATTTTCCACTAGAACC
	cg23381232	0.00918872	120.517	DYNC1I1;DYNC1I1;DYNC1I1	37	7	95696973	95697096	R	CGTCTGCATAAATATTTAACAGCCATAGGTATGTGTTGGTGGATAAATGT
	cg05578480	0.00235537	568.943	FAM89A	37	1	231174269	231174392	F	CGTGTAGATTTATCTAATTAAAATGCAGTTCACCAGCTGTGTGATGCTTA	N_Shore
	cg19881895	0.00697168	0.0239374	SLC43A3;SLC43A3;SLC43A3	37	11	57195540	57195663	F	CGATAGGGGACAGCCAGAACTGAGGATTTTCCAGCTCACCACCAAAGCAC	S_Shore
	cg19009471	0.00256271	931.592		37	14	101908998	101909121	F	CGCGGCCACGAGTTCCGGCCCAGCGCCACCCAGACTCTTTGATGTGGGTT	Island		Unclassified_Cell_type_specific
	cg04203508	0.0112874	72.1304	ATF3	37	1	212779532	212779655	R	CTGCCTTGCTCTGTTCTTTTCCAGTCTCTCAATTCAGCAGGCATTTCACG	N_Shore		Unclassified_Cell_type_specific
	cg08845123	0.00347293	6.03655e-05	KANK4	37	1	62784332	62784455	F	TAGGCGCTGCGGTCTGGGATGCAGCCTGCGGGACTGGGCGTTCTTTGCCG	Island	DMR
	cg16860686	0.00624045	1083.4		37	22	42311634	42311757	R	CGCAGGGATGGGGACATCCCTGGACCCCAGCCCAGCGTTCGAGGGGTTCT	Island
	cg11006995	0.00424427	0.000662797	EBF2	37	8	25902611	25902734	R	TGATGTAGTCAAAGTTTGGGTTCTTATCCTCCGCAAGTTCAGATCTGCCG	Island	CDMR
	cg03297783	0.00703106	80.4637	RASSF1;RASSF1;ZMYND10	37	3	50378664	50378787	R	TGCTGAAGCAACACACTTGGCCTACCCACTGGGTGGGGCAGGAAGTCTCG	S_Shore		Promoter_Associated_Cell_type_specific
	cg03387135	0.000103852	1.70598e-17	MIR124-3	37	20	61809827	61809950	F	CTGTGAACACGCAGAGGGGCCCTCAGGGCTGGGGCGGGCGGCGAGCGTCG	Island
	cg08451870	0.00621782	15700.8	ZBTB39	37	12	57398787	57398910	F	AAGCATTCAGAGTGATGGTATTTTCTCCTGCATAGCCCCTCTTTTGCACG	N_Shore	RDMR
	cg19636519	0.00132224	0.00895058		37	7	99541626	99541749	F	CGTTGACAACACGTGCCAAGGCCTGGGGCAACAGGGTACCCAGGGTGAAG
	cg00264133	0.00901829	34303.2		37	17	73154796	73154919	F	CGTCTCTGACACCTGTTCTGAGTTGTGAGGGCTGGAATGAGATAAATATA	S_Shelf
	cg01022200	0.00664189	245.125	KIAA1614	37	1	180881086	180881209	F	CGCGGCCCTTACTGTTGCTGTGTCTGTCCTGTCATCTGGAGGTGCACAAC	N_Shore		Unclassified_Cell_type_specific
	cg03628719	0.0051476	48.5976	HAPLN3	37	15	89438964	89439087	R	CGTGAGGGCCTCAACTCTTGCACACCCTCTTTGCGGTGGTTCCCAGCGAG	S_Shore		Promoter_Associated
	cg01698108	0.00225609	1.10406e-26	LAMP3;LAMP3	37	3	182880470	182880593	R	CGCTGCAGAACCTCGCCCAGCGCCCACCATGCCCCGGCAGCTCAGCGCGG	Island		Unclassified
	cg12424504	0.0059697	547.69	MACC1	37	7	20179965	20180088	R	CGTCTGAGGCTACATAGCCAGTACAAAGTAGGTTTTCTGCTTGAAAAACC
	cg00464814	0.00901277	402.751	ATXN1;ATXN1	37	6	16758889	16759012	F	CGAGGAACACTGTCTGTTGCCATGGCAGCCTGATCTAATTACATGAGTGA	N_Shore
	cg00250391	0.000339485	4.78825e-05		37	11	93850000	93850123	R	CGAGACCAGCCTGGCCAACATGACCAGCCTGGCTGACCATGTCTCTACTA
	cg06238409	0.00252948	5.2887e-13	MECOM;MECOM;MECOM;MECOM;MECOM;MECOM	37	3	168864101	168864224	R	CAGCACACGATGTTGGACAGCAAAGCTGTTACTTGGCAAGGTGGAACTCG	Island
	cg13466576	0.00669408	0.00875354	ASTN2;SNORA70C;ASTN2;ASTN2	37	9	119942873	119942996	R	CGGTGCATAGTAAGCAGTCAATAAATGATTGCTGTGAGTGTGCTGAAATA
	cg09610644	0.00726724	0.0156163	BDH1;BDH1;BDH1	37	3	197249274	197249397	R	CGCACTGATTCAGGTCAGTTCAGCCAATGCCCATTGATGCCCCCTCTGGC
	cg05754435	0.00185129	9.62212e-17	KDR	37	4	55992155	55992278	F	TCTCCCTTGTGGCTCCAAACTGCTGCAGATTCTCGGCCACTTCAGACGCG	Island
	cg26022526	0.00507056	78.6548	HTRA3	37	4	8271319	8271442	R	CGGCCTGGTCGAGAAAACCCGAGGCTACAGACACGCAGGGGTCCTTTCTG	Island
	cg08123444	0.00284503	3563.46		37	2	9833101	9833224	F	CGCCCTCCACACTCCACCTCGGCCCTCTGCCCTGCGATGGTGCAGAGACA
	cg05020685	0.0141073	53.188	APBB2;APBB2;APBB2;APBB2;APBB2;APBB2;APBB2	37	4	40858965	40859088	F	CCTTTGTTTGCAGGTGCGTTCAGGGGGAACGGGGGTCGAGCCCAAGCTCG	Island
	cg09354380	0.00252651	132.351		37	6	106258324	106258447	R	CGGTTTACCACTCTGAACATCTGGTGTTTGGCAGTGTTCAGACTGGAATT
	cg11690826	0.00304216	5.96308e+06	ZCCHC11;ZCCHC11;ZCCHC11	37	1	53014805	53014928	F	CGGGTAAACTCTGTTAGCTAGGAAGCCAAGGAGAAAAAAATACAAAACTA	N_Shelf
	cg11763800	0.00861546	230.47	C14orf80	37	14	105955745	105955868	F	GGCTGAGTTGACAAGGGAGTTTCCAGAAGGCCCCCCAGCCCCTGTGCACG	N_Shore		Promoter_Associated
	cg11936341	0.00606012	0.0115389		37	6	1604140	1604263	R	GTGGGCAAAGCCATAGGTGTGCATGGTCCTTGTTCCCATAGGCGACATCG	N_Shore	CDMR	Unclassified
	cg18785787	0.00901083	8803.51	PBX1	37	1	164750253	164750376	R	CGGAACACACAGGCAAACAGGCTGCATGAAAAGCAGGAGGCATTTGCTGC
	cg08336604	0.00194691	275.375	UBE2N	37	12	93809819	93809942	R	ACCTGATCAAGCCTAGATTTAATTGGAACACATTCTAAAATAAGCTTTCG
	cg14850945	0.00670436	275.648	SHANK2	37	11	70863736	70863859	R	CCCAAACCATGGTGCAGAAGGGCTCCAGTGCTGGGTCTGAAGAGGAACCG
	cg24676283	0.0092229	138.768		37	2	242919881	242920004	R	GTGTGAACACATACTTCAGATTATCTCTGGATCTGTCCATCCTTATATCG
	cg01956717	0.00619595	2.98166e-09	FAM71E2;COX6B2	37	19	55866635	55866758	R	CCCCCAGGTCTAAGGCAGATCTCCAGGGTCTTAAAGGGTACCTGGCAGCG	S_Shore		Unclassified_Cell_type_specific
	cg01144053	0.00393023	3.59473e-07		37	2	7571361	7571484	R	CGGCCTTTTACATTTCAAATGCTCGACAGCTGGGCCAACTTCTGCTTCCG	Island	DMR	Unclassified_Cell_type_specific
	cg26311932	0.0107906	235.798	LTB;LTB	37	6	31549563	31549686	F	CGGGGAAGGAGAGACAGTCTGCTCTTACCCAGTCCTTGCTGGGCCTGTGC	S_Shore		Promoter_Associated
	cg11361895	0.00295446	584.588	SH3YL1;SH3YL1	37	2	261362	261485	R	GAAGCCTCTTAAACCTCACATCATGGTTAGCATCTGCACTCTCATAAACG	N_Shelf
	cg26298967	0.00742386	1427.43		37	6	108444791	108444914	F	CGCAGACTCTGATTCCCGCCGAGAACCAGCCTAAAGAACCACTCATGGCA	S_Shelf
	cg04815707	6.50445e-05	4.48765e-12		37	20	61200716	61200839	R	TCCTCTTCTTGCCAACCCTGGGCCAATGTCCTCAGACACAGGCAGCAACG	N_Shore		Promoter_Associated_Cell_type_specific
	cg19131731	0.0125973	40.3478	LIF	37	22	30643042	30643165	R	GTGGTTTTCCTGCCTGGCTTGTCCCGGGAGTTGTCTGAAGATGGGCATCG	S_Shore		Unclassified
	cg10211062	0.0012023	0.00271069		37	2	47915862	47915985	R	CGCCAGCAGCAAGGGTGGCTTCTCCAGCACAGCTCCTTCAGTGCTTGAAG	N_Shelf
	cg03499943	0.0135626	103.348	LHPP;LHPP	37	10	126211704	126211827	R	TGCGCTAGTCCTGGTGCTGCTGTGTAAATAAAGCCGCGATGCGGAGCTCG
	cg22016770	0.000461149	0.000201565	GHR	37	5	42468779	42468902	R	CGGCAGGCAAATAGCTAGCTGCGCAAGGAGTCCCAGAAAGACAGCAAGAA
	cg07232945	0.011957	57.8697	ADORA1;ADORA1	37	1	203096570	203096693	R	CGGCACAGCATCTCTTCTGCAGGACTTCAGAATGCCCCCTCTGGGATCTC	N_Shore
	cg05663262	0.00640879	1956.77		37	1	43930279	43930402	R	ATCAACTTATATGCCTACTAACAACCCCTAAGAGTGTCTGTTTCCCTACG
	cg01176393	0.00648704	1735.35		37	2	214020960	214021083	F	CTACAGCAAAACACTCTCTCTGGAAGAAATCTGATAGTATTCTATCAACG	S_Shelf
	cg09068158	0.00984464	75.5383	FAM159A	37	1	53098641	53098764	R	GGTTGGGTGAGGTTGTGTTCACTCTCCTCACTGACCCCGCCGTGTGGTCG	Island		Promoter_Associated_Cell_type_specific
	cg16770549	0.00942277	848.007	VAMP1;VAMP1;VAMP1	37	12	6578523	6578646	R	CGTGGTGGCTAGCGGGGCATCACGAGGTCTCTGACCTTAATCTTGTCATT	N_Shore	CDMR
	cg05436658	0.0019559	96.7225	PRKCB;PRKCB	37	16	23847568	23847691	F	CGCCCTCCGGCAGAAGAACGTGCATGAGGTCAAGAACCACAAATTCACCG	Island
	cg19142043	0.00210412	16749.8	RBMS3;RBMS3;RBMS3	37	3	29724842	29724965	F	GCAATCTTTATGAGACCTGCTATGTGAAATAAACTCACACTCTATTCTCG
	cg27304406	0.000946603	6562.78	BNC1	37	15	83953690	83953813	F	TGTCTTTTACCAACAAGTGCCTTCAAGCCCGGCGGGGGCAGACACCTCCG	Island	DMR
	cg10719144	0.0071772	129.728		37	3	29182931	29183054	F	CGTGGATTGCTTTGAACTCTGAGTAAAAGATGCATATACAAGTCTCCTGT
	cg26906629	0.00397248	0.0160987	CPT1A;CPT1A	37	11	68564367	68564490	F	CGGAGGTAGATGTACTCCTCCCACCAGTCGCTCACCTAGTGGGCGCAAAC
	cg19944876	0.00665346	96.4625		37	17	8905866	8905989	R	ATCCCTCGGATCCTCTTAAACTTTTCTAAGTTTCAGGAGTGTGAATGACG	N_Shore	CDMR
	cg08090640	0.000279147	165.587	IFI35	37	17	41159289	41159412	R	CGCCCGGCCTAGAACAATTGTTATTTGGGTCACAGAACCCGCTGAGTATC
	cg22434763	0.00678463	365.857	FAM159A	37	1	53098630	53098753	R	GTTTTTGCGGAGGTTGGGTGAGGTTGTGTTCACTCTCCTCACTGACCCCG	Island		Promoter_Associated_Cell_type_specific
	cg20571967	0.00666216	2.61877e+07	ASCC1	37	10	73856465	73856588	F	CGGAACATTCCATTATATGTATAATACAGGAAGGAAATCCTGTCACCTGA
	cg25652029	0.00787244	139.892	ITGA4;ITGA4	37	2	182321786	182321909	R	CGGCGGGGAGCCGTCCAGTTCTTTCGTTGATAGTTAAACACTGTGTCTTG	Island	DMR	Promoter_Associated
	cg08053935	0.00483373	0.00496769	TFEB;TFEB	37	6	41691270	41691393	R	CGGCCCTGGGCTCCGGCCCCTGGAGGAGCTGAGCATTCCAGGGGCCTCCT			Unclassified_Cell_type_specific
	cg14337844	0.00433016	0.000209883		37	14	99740585	99740708	R	TGCCCTAGGACACACAGCGCGTCAGGGACAGGTCTGGACCCAAAACACCG	Island
	cg05709782	0.00104561	0.01037		37	20	48960165	48960288	R	CGGCTCCCCAGGCCCACCTGCTCCCATCTGCCCACCAGGGACCCTGCCTC	Island
	cg21940708	0.00386883	2.85549e-34	PRMT1;C19orf76;PRMT1;PRMT1	37	19	50191683	50191806	F	CGCCAATAAATCCTCAGCTGGGGTCTGGCTTTGTTTCCTGGGGGCAAAGG	N_Shore
	cg07018389	0.0105245	907.965	DUSP1	37	5	172195678	172195801	R	AACCCAGAGGAACTCGGGTGAAGTTAAATAAATAAGGACCAGCCCTCTCG	N_Shore
	cg07998908	0.00727092	0.0157268		37	4	5035653	5035776	R	AAACCATCTTTTTTTGCTGGGGACATGCAAATACATGGAAACTCACAACG
	cg13598409	0.00156546	589.79	KCNK15	37	20	43374239	43374362	F	CGGAAGACTGGCACGAGGTCACAACATGAGTTAGTGGCGGGAACAGGACT	N_Shore		Unclassified_Cell_type_specific
	cg17338146	0.00722573	139.026		37	2	147142856	147142979	R	CGGACAGATGTAAGTCAGCAAGCATAGATTGCTAACTGTTGTCCACTTTG
	cg21282054	0.00705795	169.08	TMC8;TMC6	37	17	76127608	76127731	R	GCCCAGCGTGCACAGAGGCCATAGCCAAGGCCTTAAGGCTCATCCAACCG	Island
	cg08556090	0.00131456	0.00882323		37	20	48960176	48960299	R	CCTGGTGGGCAGATGGGAGCAGGTGGGCCTGGGGAGCCGCCAGCCTTCCG	Island
	cg24766334	0.00219353	6.53981e-15	SLC24A4;SLC24A4;SLC24A4	37	14	92790072	92790195	F	CGCGCACCGCCTGCTCCAGCCCCAGCGCCGCTCGGCCACTGATTGCACTC	Island	DMR
	cg26517376	0.00555896	2183.47	FAM53B	37	10	126428818	126428941	R	CGGGTTGTGGTTTTGGTGGTGCCTGTCTTAACCTCACCGAACTTAGGTCA	N_Shelf	RDMR	Promoter_Associated_Cell_type_specific
	cg03149565	0.00646437	54.2639	LOC641518;LOC641518	37	4	109092769	109092892	R	CTTCGGGTGCGAGTGGGATCCCAGGTCCGGGATGTGGTGGGTGCGGTGCG	Island	RDMR	Unclassified
	cg15766101	0.00923195	27.3258	CCDC61	37	19	46519228	46519351	R	GGGCCCAGGAGTGCACGTCTAGGAGTTGATGGGGTAGGCCTGAGGGTTCG	Island
	cg02467024	0.0127291	81330.8	FOXJ2	37	12	8187972	8188095	F	TGAGACTGGGTTGCCCTGCTGCTTAAAGGACTGTCCTGTAGACCGTCACG	S_Shelf
	cg13620051	0.00219954	6.9426e-07		37	9	126759535	126759658	R	CCTCTGGACCCTAGCGCTTTAACAGAAAAGTGGGGCCAATGGTGCCCTCG	N_Shelf
	cg10523966	0.00359963	1.31875e-11	BMP8A;BMP8A	37	1	39957535	39957658	F	GGAGCTGAGTTCGGCGAGCAGGGGGCGGGGCTCGGCGGGCGGCGTCTGCG	Island		Unclassified
	cg11299991	0.00121005	70.2355	PTX3;VEPH1;VEPH1;PTX3;VEPH1	37	3	157154687	157154810	F	CGCCAGCTGTGGAAAGAACTTTGCGTCTCTCCAGCAATGCATCTCCTTGC	N_Shore
	cg18154283	0.00155311	102.37		37	2	137084902	137085025	R	TTCGGTGGTGGGGCTCCTCCTGTGGTCAGGTCACTGGGATTTCGAATACG			Unclassified
	cg17425818	0.00731327	194.764	NRP1;NRP1;NRP1	37	10	33612892	33613015	R	CGAGATTTCACTTTAGGGAGCAGGCACTTAACTGATCCAAGTGAGACATA
	cg07308975	0.00396893	0.00501535	ADARB2	37	10	1568806	1568929	F	CGGCCACGAGTGAAGCTTCCTGGGGCCTCACCAGATGCAGATGCTGGTGC
	cg05337607	0.00556207	4.16572e+07	CRAMP1L	37	16	1723984	1724107	R	CGGCCAGGCTCAGCGATGGACAGCTCTTGGGCCAGGTCATTGAACCGAGA	N_Shelf
	cg20976456	0.00134777	3.84078e-08		37	3	62364793	62364916	R	CGTCTGCTGGCAAATTGCTGCACGCGGGTATTGGATCAGATTCCTAATTA	S_Shore
	cg24938372	0.00376649	32659.3		37	6	1603115	1603238	R	ACCAGACCAGTGCAAGTCAGTATGTGTACACATATATAATAGATTCAACG	N_Shore	CDMR
	cg18079499	0.00442111	920.322	CALM1;CALM1	37	14	90868646	90868769	R	CGAGAGGAACAGATGACAGACCGCTATCAGGGTTACTGCTGGTTCCCTCT	S_Shelf		Promoter_Associated_Cell_type_specific
	cg23351724	0.00431803	2860.62	IGSF10	37	3	151177604	151177727	R	CGGTGGGATTTATTACAAATTATGAAGGTCATTTTGCTTGGAAAAGCACA	N_Shore
	cg21116900	0.00229169	1877.32	SLC17A8;SLC17A8	37	12	100750760	100750883	F	CGGATACTGCTGCTGGTCTCAGGACTCCTGGTGGTCCGGAGCTCATGTTA
	cg25946605	0.0061186	211.256	CYS1	37	2	10221185	10221308	F	AGACTTATGACCACCACCTAGGTATTTCCTTTTGCTTCTTTCCTGTGGCG	S_Shore
	cg04966972	0.00197648	488.992	KCNK15	37	20	43374276	43374399	F	AGATCTGAAGCAAAGGCCCAAACCCCGGGCCTGCAGAAGTCCTGTTCCCG	N_Shore		Unclassified_Cell_type_specific
	cg01105229	0.00249662	6949.5	WNT2;WNT2	37	7	116964841	116964964	R	TGTGCACGCCGGCCATGGGGAGGGTATGATAGGCACCAAAGAGCAACACG	S_Shore	DMR
	cg04065472	0.00323819	0.00199277		37	2	131148175	131148298	R	TGGTCTCCTAGGGAAGTGGTTTCTTCCACACAAGACAGGCTTGCAAGGCG	N_Shore
	cg15007548	0.00826904	246.918	TANC1;TANC1	37	2	159950276	159950399	F	GGAGCAGCTGGGCTCCAGCACTATGATTTTATGCAGGCTGCAATAAAACG
	cg09188843	0.00674571	1.29693e+07		37	12	27033993	27034116	R	CGGCAATAGCAAGATGATAAACGCTGTGTTCTCAGAAAAAGGCAAATGAC
	cg11840053	0.00426676	2.18431e-14		37	19	51338987	51339110	F	CGGAGGAAACTGAGGCCCAGACAGGAGGCAGCACAAGCAAGGTTCCTGCA	N_Shore		Unclassified_Cell_type_specific
	cg26128192	0.0112108	6.32567e-06		37	6	27256032	27256155	F	GGTGAGACTTGGAGTTGACCCTGTTGCGGAAACACCTTAGCAGAGAGACG	N_Shelf
	cg19635644	0.00240377	0.0078828	UBAC2;MIR623;UBAC2;UBAC2	37	13	100007277	100007400	F	CGGGAATGAGACTCAGGTGGTCACTGAAGACATGAAAATGGATGAACTCT
	cg07573717	0.000227698	4253.64	CAPZB	37	1	19717337	19717460	R	CGCAGGGCAGGGCTATTACGATCACCTGGTCCTTCCACGGATTATTATTC			Promoter_Associated
	cg26705724	0.00774227	5.95753e-05	DNAJC17;C15orf62	37	15	41061984	41062107	F	ATTCCTCTGGGGACTCGTGTGGGGGCAGCCCTGCTTTATGTGTCACCACG			Gene_Associated
	cg04918314	8.42607e-05	2.99512e+09	KRT75	37	12	52826734	52826857	R	TCCACCTTGCAGGATAAAGGCTGCAGTTCCAAAGCTCCCGGCTGATATCG
	cg18880897	0.00137825	882.461	ERAP2;ERAP2;ERAP2	37	5	96211810	96211933	R	TAAAGATCACAGAAGCTGCCCGGGAGGTGTTTGGTAAGCTTGGAGTTACG			Promoter_Associated_Cell_type_specific

## Sheet: Table2
	Supplementry Table 2. Annotations of prognostic DMGs.
	SYMBOL	ENSEMBL	ENTREZID	GENENAME
	MCF2L2	ENSG00000053524	23101	MCF.2 cell line derived transforming sequence-like 2
	PDXK	ENSG00000160209	8566	pyridoxal kinase
	MLC1	ENSG00000100427	23209	megalencephalic leukoencephalopathy with subcortical cysts 1
	SFRP5	ENSG00000120057	6425	secreted frizzled related protein 5
	FOXK1	ENSG00000164916	221937	forkhead box K1
	LAMP3	ENSG00000078081	27074	lysosomal associated membrane protein 3
	PARVG	ENSG00000138964	64098	parvin gamma
	SH3RF3	ENSG00000172985	344558	SH3 domain containing ring finger 3
	BMP7	ENSG00000101144	655	bone morphogenetic protein 7
	BNC1	ENSG00000169594	646	basonuclin 1
	C8orf31	ENSG00000177335	286122	chromosome 8 open reading frame 31 (putative)
	C8orf31	ENSG00000278812	286122	chromosome 8 open reading frame 31 (putative)
	CDK15	ENSG00000138395	65061	cyclin dependent kinase 15
	FAM159A	NA	NA	NA
	HAPLN3	ENSG00000140511	145864	hyaluronan and proteoglycan link protein 3
	HTRA3	ENSG00000170801	94031	HtrA serine peptidase 3
	KCNK15	ENSG00000124249	60598	potassium two pore domain channel subfamily K member 15
	KIAA1614	ENSG00000135835	57710	KIAA1614
	LASP1	ENSG00000002834	3927	LIM and SH3 protein 1
	LCOR	ENSG00000196233	84458	ligand dependent nuclear receptor corepressor
	PDGFRA	ENSG00000134853	5156	platelet derived growth factor receptor alpha
	SFRP2	ENSG00000145423	6423	secreted frizzled related protein 2
	SLC38A10	ENSG00000157637	124565	solute carrier family 38 member 10
	SRPK2	ENSG00000135250	6733	SRSF protein kinase 2
	TMPRSS6	ENSG00000187045	164656	transmembrane serine protease 6
	ABLIM1	ENSG00000099204	3983	actin binding LIM protein 1
	ADAMTS16	ENSG00000145536	170690	ADAM metallopeptidase with thrombospondin type 1 motif 16
	ADARB2	ENSG00000185736	105	adenosine deaminase, RNA specific B2 (inactive)
	ADORA1	ENSG00000163485	134	adenosine A1 receptor
	ANO1	ENSG00000131620	55107	anoctamin 1
	APBB2	ENSG00000163697	323	amyloid beta precursor protein binding family B member 2
	ARID4B	ENSG00000054267	51742	AT-rich interaction domain 4B
	ASCC1	ENSG00000138303	51008	activating signal cointegrator 1 complex subunit 1
	ASTN2	ENSG00000148219	23245	astrotactin 2
	ATF3	ENSG00000162772	467	activating transcription factor 3
	ATXN1	ENSG00000124788	6310	ataxin 1
	BAIAP2	ENSG00000175866	10458	BAI1 associated protein 2
	BDH1	ENSG00000161267	622	3-hydroxybutyrate dehydrogenase 1
	BDH1	ENSG00000275544	622	3-hydroxybutyrate dehydrogenase 1
	BEND4	ENSG00000188848	389206	BEN domain containing 4
	BMI1	ENSG00000168283	648	BMI1 proto-oncogene, polycomb ring finger
	BMP8A	ENSG00000183682	353500	bone morphogenetic protein 8a
	BMPR1B	ENSG00000138696	658	bone morphogenetic protein receptor type 1B
	BTRC	ENSG00000166167	8945	beta-transducin repeat containing E3 ubiquitin protein ligase
	C14orf43	NA	NA	NA
	C14orf80	NA	NA	NA
	C15orf52	NA	NA	NA
	C15orf62	ENSG00000188277	643338	chromosome 15 open reading frame 62
	C19orf76	NA	NA	NA
	C1QL3	ENSG00000165985	389941	complement C1q like 3
	C20orf26	NA	NA	NA
	C21orf67	NA	NA	NA
	C21orf70	NA	NA	NA
	C3orf26	NA	NA	NA
	CALM1	ENSG00000198668	801	calmodulin 1
	CAPZB	ENSG00000077549	832	capping actin protein of muscle Z-line subunit beta
	CCDC61	ENSG00000104983	729440	coiled-coil domain containing 61
	CD300A	ENSG00000167851	11314	CD300a molecule
	CD97	NA	NA	NA
	CHRDL2	ENSG00000054938	25884	chordin like 2
	CHST3	ENSG00000122863	9469	carbohydrate sulfotransferase 3
	CLIP2	ENSG00000106665	7461	CAP-Gly domain containing linker protein 2
	CLYBL	ENSG00000125246	171425	citrate lyase beta like
	COL9A2	ENSG00000049089	1298	collagen type IX alpha 2 chain
	COX6B2	ENSG00000160471	125965	cytochrome c oxidase subunit 6B2
	CPT1A	ENSG00000110090	1374	carnitine palmitoyltransferase 1A
	CRAMP1L	NA	NA	NA
	CSNK1E	ENSG00000213923	1454	casein kinase 1 epsilon
	CYP1A1	ENSG00000140465	1543	cytochrome P450 family 1 subfamily A member 1
	CYS1	ENSG00000205795	192668	cystin 1
	DEPDC6	NA	NA	NA
	DHCR7	ENSG00000172893	1717	7-dehydrocholesterol reductase
	DTNBP1	ENSG00000047579	84062	dystrobrevin binding protein 1
	DUSP1	ENSG00000120129	1843	dual specificity phosphatase 1
	DYNC1I1	ENSG00000158560	1780	dynein cytoplasmic 1 intermediate chain 1
	EBF2	ENSG00000221818	64641	EBF transcription factor 2
	ELK3	ENSG00000111145	2004	ELK3, ETS transcription factor
	ELN	ENSG00000049540	2006	elastin
	ERAP2	ENSG00000164308	64167	endoplasmic reticulum aminopeptidase 2
	FAM150B	NA	NA	NA
	FAM53B	ENSG00000189319	9679	family with sequence similarity 53 member B
	FAM71E2	ENSG00000180043	284418	family with sequence similarity 71 member E2
	FAM89A	ENSG00000182118	375061	family with sequence similarity 89 member A
	FBN1	ENSG00000166147	2200	fibrillin 1
	FGD6	ENSG00000180263	55785	FYVE, RhoGEF and PH domain containing 6
	FILIP1L	ENSG00000168386	11259	filamin A interacting protein 1 like
	FOXJ2	ENSG00000065970	55810	forkhead box J2
	FYCO1	ENSG00000163820	79443	FYVE and coiled-coil domain containing 1
	GCH1	ENSG00000131979	2643	GTP cyclohydrolase 1
	GHR	ENSG00000112964	2690	growth hormone receptor
	GLDC	ENSG00000178445	2731	glycine decarboxylase
	GLDN	ENSG00000186417	342035	gliomedin
	GNA13	ENSG00000120063	10672	G protein subunit alpha 13
	HOXA10	ENSG00000253293	3206	homeobox A10
	HOXA11AS	NA	NA	NA
	ICAM2	ENSG00000108622	3384	intercellular adhesion molecule 2
	IFI35	ENSG00000068079	3430	interferon induced protein 35
	IGFBP7	ENSG00000163453	3490	insulin like growth factor binding protein 7
	IGSF10	ENSG00000152580	285313	immunoglobulin superfamily member 10
	IL15RA	ENSG00000134470	3601	interleukin 15 receptor subunit alpha
	ITGA4	ENSG00000115232	3676	integrin subunit alpha 4
	KANK4	ENSG00000132854	163782	KN motif and ankyrin repeat domains 4
	KDR	ENSG00000128052	3791	kinase insert domain receptor
	KIAA1217	ENSG00000120549	56243	KIAA1217
	KIRREL3	ENSG00000149571	84623	kirre like nephrin family adhesion molecule 3
	KRT75	ENSG00000170454	9119	keratin 75
	LBXCOR1	NA	NA	NA
	LEPR	ENSG00000116678	3953	leptin receptor
	LEPREL1	NA	NA	NA
	LHPP	ENSG00000107902	64077	phospholysine phosphohistidine inorganic pyrophosphate phosphatase
	LIF	ENSG00000128342	3976	LIF, interleukin 6 family cytokine
	LTB	ENSG00000227507	4050	lymphotoxin beta
	LTB	ENSG00000238114	4050	lymphotoxin beta
	LTB	ENSG00000231314	4050	lymphotoxin beta
	LTB	ENSG00000236925	4050	lymphotoxin beta
	LTB	ENSG00000223448	4050	lymphotoxin beta
	LTB	ENSG00000236237	4050	lymphotoxin beta
	LTB	ENSG00000206437	4050	lymphotoxin beta
	LTB	ENSG00000204487	4050	lymphotoxin beta
	LY75	ENSG00000054219	4065	lymphocyte antigen 75
	MACC1	ENSG00000183742	346389	MET transcriptional regulator MACC1
	MAP1B	ENSG00000131711	4131	microtubule associated protein 1B
	MAP6	ENSG00000171533	4135	microtubule associated protein 6
	MAPK10	ENSG00000109339	5602	mitogen-activated protein kinase 10
	MATK	ENSG00000007264	4145	megakaryocyte-associated tyrosine kinase
	MATN4	ENSG00000124159	8785	matrilin 4
	MECOM	ENSG00000085276	2122	MDS1 and EVI1 complex locus
	MSX1	ENSG00000163132	4487	msh homeobox 1
	NCLN	ENSG00000125912	56926	nicalin
	NDUFA4L2	ENSG00000185633	56901	NDUFA4, mitochondrial complex associated like 2
	NDUFV2	ENSG00000178127	4729	NADH:ubiquinone oxidoreductase core subunit V2
	NEK3	ENSG00000136098	4752	NIMA related kinase 3
	NRP1	ENSG00000099250	8829	neuropilin 1
	PBX1	ENSG00000185630	5087	PBX homeobox 1
	PDGFRB	ENSG00000113721	5159	platelet derived growth factor receptor beta
	PI4KB	ENSG00000143393	5298	phosphatidylinositol 4-kinase beta
	PLAGL1	ENSG00000118495	5325	PLAG1 like zinc finger 1
	PLK5P	NA	NA	NA
	PPFIBP2	ENSG00000166387	8495	PPFIA binding protein 2
	PRCC	ENSG00000143294	5546	proline rich mitotic checkpoint control factor
	PRDM8	ENSG00000152784	56978	PR/SET domain 8
	PRINS	NA	100169750	psoriasis associated non-protein coding RNA induced by stress
	PRKCB	ENSG00000166501	5579	protein kinase C beta
	PRMT1	ENSG00000126457	3276	protein arginine methyltransferase 1
	PROX1	ENSG00000117707	5629	prospero homeobox 1
	PTCH1	ENSG00000185920	5727	patched 1
	PTX3	ENSG00000163661	5806	pentraxin 3
	RAP1GAP2	ENSG00000132359	23108	RAP1 GTPase activating protein 2
	RASSF1	ENSG00000068028	11186	Ras association domain family member 1
	RBMS3	ENSG00000144642	27303	RNA binding motif single stranded interacting protein 3
	RFX8	ENSG00000196460	731220	RFX family member 8, lacking RFX DNA binding domain
	RTCD1	NA	NA	NA
	RUNX3	ENSG00000020633	864	runt related transcription factor 3
	SH3BP5	ENSG00000131370	9467	SH3 domain binding protein 5
	SH3YL1	ENSG00000035115	26751	SH3 and SYLF domain containing 1
	SHANK2	ENSG00000162105	22941	SH3 and multiple ankyrin repeat domains 2
	SLC1A3	ENSG00000079215	6507	solute carrier family 1 member 3
	SLC24A4	ENSG00000140090	123041	solute carrier family 24 member 4
	SLC43A3	ENSG00000134802	29015	solute carrier family 43 member 3
	SPTBN1	ENSG00000115306	6711	spectrin beta, non-erythrocytic 1
	TANC1	ENSG00000115183	85461	tetratricopeptide repeat, ankyrin repeat and coiled-coil containing 1
	TAPT1	ENSG00000169762	202018	transmembrane anterior posterior transformation 1
	TFEB	ENSG00000112561	7942	transcription factor EB
	TMC6	ENSG00000141524	11322	transmembrane channel like 6
	TMC8	ENSG00000167895	147138	transmembrane channel like 8
	TMEM37	ENSG00000171227	140738	transmembrane protein 37
	TNXB	ENSG00000168477	7148	tenascin XB
	TNXB	ENSG00000236236	7148	tenascin XB
	TNXB	ENSG00000229353	7148	tenascin XB
	TNXB	ENSG00000233323	7148	tenascin XB
	TNXB	ENSG00000231608	7148	tenascin XB
	TNXB	ENSG00000229341	7148	tenascin XB
	TNXB	ENSG00000206258	7148	tenascin XB
	TNXB	ENSG00000236221	7148	tenascin XB
	TRPM2	ENSG00000142185	7226	transient receptor potential cation channel subfamily M member 2
	UBAC2	ENSG00000134882	337867	UBA domain containing 2
	UBE2D3	ENSG00000109332	7323	ubiquitin conjugating enzyme E2 D3
	UBE2N	ENSG00000177889	7334	ubiquitin conjugating enzyme E2 N
	USP47	ENSG00000170242	55031	ubiquitin specific peptidase 47
	VAMP1	ENSG00000139190	6843	vesicle associated membrane protein 1
	VEPH1	ENSG00000197415	79674	ventricular zone expressed PH domain containing 1
	VPS13D	ENSG00000048707	55187	vacuolar protein sorting 13 homolog D
	WDR26	ENSG00000162923	80232	WD repeat domain 26
	WNT10A	ENSG00000135925	80326	Wnt family member 10A
	WNT2	ENSG00000105989	7472	Wnt family member 2
	ZBTB39	ENSG00000166860	9880	zinc finger and BTB domain containing 39
	ZCCHC11	NA	NA	NA
	ZMYND10	ENSG00000004838	51364	zinc finger MYND-type containing 10
	ZNF445	ENSG00000185219	353274	zinc finger protein 445
	ZNF445	ENSG00000283034	353274	zinc finger protein 445
	ZSWIM6	ENSG00000130449	57688	zinc finger SWIM-type containing 6

## Sheet: Table3
	Supplementry Table 3. Correlation between the methylation and expression of pDMGs.
	Gene	Correlation
	ABLIM1	-0.384755
	ADAMTS16	0.0221143
	ADARB2	NA
	ADORA1	-0.459356
	ANO1	-0.46337
	APBB2	-0.511891
	ARID4B	-0.15589
	ASCC1	-0.243765
	ASTN2	NA
	ATF3	-0.213407
	ATXN1	-0.190625
	B3GNT5	NA
	BAIAP2	-0.448658
	BDH1	-0.12801
	BEND4	-0.314162
	BMI1	NA
	BMP7	-0.351854
	BMP8A	NA
	BMPR1B	-0.658214
	BNC1	-0.411305
	BTRC	NA
	C14orf43	NA
	C14orf80	NA
	C15orf52	NA
	C15orf62	NA
	C19orf76	NA
	C1QL3	-0.0321838
	C20orf26	NA
	C21orf67	NA
	C21orf70	NA
	C3orf26	NA
	C8orf31	NA
	CALM1	-0.311782
	CAPZB	-0.362755
	CCDC61	NA
	CD300A	-0.354723
	CD97	NA
	CDK15	-0.108152
	CHRDL2	-0.440172
	CHST3	-0.690327
	CLIP2	NA
	CLYBL	NA
	COL9A2	NA
	COX6B2	-0.210118
	CPT1A	-0.272605
	CRAMP1L	-0.351434
	CSNK1E	-0.240571
	CYP1A1	-0.0595691
	CYS1	-0.140887
	DEPDC6	NA
	DHCR7	NA
	DNAJC17	NA
	DSPP	NA
	DTNBP1	-0.20865
	DUSP1	-0.244941
	DYNC1I1	-0.354903
	EBF2	-0.032459
	ELK3	-0.0847161
	ELN	-0.137092
	ERAP2	NA
	FAM150B	-0.350817
	FAM159A	-0.303467
	FAM53B	-0.304654
	FAM71E2	NA
	FAM89A	-0.422419
	FBN1	-0.164812
	FGD6	-0.342922
	FILIP1L	NA
	FOXJ2	-0.203032
	FOXK1	NA
	FYCO1	-0.440211
	GCH1	-0.0958851
	GHR	-0.190599
	GLDC	-0.235395
	GLDN	-0.193964
	GNA13	-0.0485909
	GOLSYN	NA
	GPR6	NA
	HAPLN3	NA
	HOXA10	NA
	HOXA11	NA
	HOXA11AS	NA
	HTRA3	-0.117018
	ICAM2	-0.509775
	IFI35	-0.29873
	IGFBP7	-0.252305
	IGSF10	-0.0623682
	IL15RA	-0.482851
	ITGA4	-0.34965
	KANK4	NA
	KCNK15	NA
	KDR	-0.111863
	KIAA1217	-0.290612
	KIAA1614	-0.579592
	KIRREL3	-0.117082
	KRT75	0.0754706
	LAMP3	-0.381036
	LASP1	-0.504134
	LBXCOR1	-0.108327
	LCOR	-0.11665
	LEPR	-0.0719488
	LEPREL1	NA
	LHPP	-0.198263
	LIF	-0.216998
	LOC100287216	NA
	LOC641518	NA
	LTB	-0.669955
	LY75	-0.63811
	MACC1	-0.169276
	MAFA	NA
	MAP1B	-0.312225
	MAP6	-0.236143
	MAPK10	-0.00362662
	MATK	-0.30727
	MATN4	-0.671654
	MCF2L2	-0.500706
	MECOM	NA
	MIR124-3	NA
	MIR548G	NA
	MIR623	NA
	MLC1	NA
	MSX1	-0.108719
	NCLN	-0.219032
	NDUFA4L2	-0.375115
	NDUFV2	-0.293547
	NEK3	-0.211762
	NPHS2	NA
	NRP1	-0.167418
	PARVG	-0.352684
	PBX1	NA
	PDGFRA	-0.249469
	PDGFRB	-0.606356
	PDXK	NA
	PI4KB	-0.162128
	PLAGL1	-0.52604
	PLK5P	NA
	PPFIBP2	-0.330603
	PRCC	-0.382061
	PRDM8	-0.316301
	PRINS	-0.0478383
	PRKCB	-0.394062
	PRMT1	-0.165685
	PROX1	-0.30716
	PTCH1	NA
	PTX3	-0.37647
	RAP1GAP2	-0.336831
	RASSF1	-0.348214
	RBMS3	-0.051308
	RBPJL	NA
	RFX8	NA
	RTCD1	NA
	RUNX3	-0.652379
	SFRP2	-0.307537
	SFRP5	0.014585
	SH3BP5	-0.392351
	SH3RF3	-0.42421
	SH3YL1	-0.361611
	SHANK2	NA
	SLC17A4	NA
	SLC17A8	NA
	SLC1A3	-0.394045
	SLC24A4	-0.127086
	SLC38A10	-0.403765
	SLC43A3	NA
	SNORA70C	NA
	SPTBN1	-0.284003
	SRPK2	-0.34726
	TANC1	-0.299134
	TAPT1	-0.546634
	TFEB	-0.401692
	TMC6	NA
	TMC8	-0.762146
	TMEM37	NA
	TMPRSS6	0.310967
	TNXB	NA
	TRPM2	-0.525811
	UBAC2	-0.280872
	UBE2D3	NA
	UBE2N	-0.0843196
	USP47	-0.387284
	VAMP1	-0.341778
	VEPH1	NA
	VPS13D	NA
	WDR26	-0.256728
	WNT10A	-0.324397
	WNT2	-0.0659239
	ZBTB39	-0.196189
	ZCCHC11	-0.533541
	ZMYND10	-0.391518
	ZNF445	-0.242063
	ZSWIM6	-0.195682

## Sheet: Table4
Supplementary Table 4. Learning matrix of the 313 CpG (with gene attribution) and outcome variables.
	Samples (Subtypes)	GSM1858673	GSM1858674	GSM1858675	GSM1858676	GSM1858677	GSM1858678	GSM1858679	GSM1858680	GSM1858681	GSM1858682	GSM1858683	GSM1858684	GSM1858685	GSM1858686	GSM1858687	GSM1858688	GSM1858689	GSM1858690	GSM1858691	GSM1858692	GSM1858693	GSM1858694	GSM1858695	GSM1858697	GSM1858698	GSM1858699	GSM1858700	GSM1858701	GSM1858702	GSM1858703	GSM1858704	GSM1858705	GSM1858706	GSM1858707	GSM1858708	GSM1858709	GSM1858710	GSM1858711	GSM1858712	GSM1858713	GSM1858714	GSM1858715	GSM1858716	GSM1858717	GSM1858718	GSM1858719	GSM1858720	GSM1858721
CpG	Genes	Luminal	Luminal	Luminal	Luminal	Luminal	Luminal	Luminal	Luminal	Luminal	Luminal	Luminal	Luminal	Luminal	Luminal	Luminal	Luminal	Luminal	Luminal	Luminal	Luminal	Luminal	Luminal	Luminal	Luminal	Luminal	Luminal	Luminal	Luminal	Luminal	Luminal	Luminal	Luminal	Luminal	Luminal	Luminal	Luminal	Luminal	Luminal	Luminal	Luminal	Luminal	Luminal	Luminal	Luminal	Luminal	Luminal	Luminal	Luminal
cg25903779		0.396185	0.189947	0.254208	0.446022	0.405968	0.0529172	0.3322	0.532941	0.138124	0.405896	0.535493	0.543284	0.591977	0.225487	0.0589407	0.230023	0.533873	0.400265	0.0580826	0.0678755	0.162291	0.115131	0.53633	0.540846	0.658814	0.0747141	0.395987	0.061667	0.495717	0.391598	0.11626	0.774046	0.449892	0.319808	0.250649	0.0602811	0.837012	0.157261	0.551357	0.461858	0.15001	0.587431	0.392262	0.553726	0.197261	0.401817	0.278773	0.0478168
cg16581455		0.211637	0.565575	0.340216	0.457304	0.529216	0.4691	0.66154	0.380115	0.575743	0.438265	0.479829	0.418829	0.365473	0.395657	0.792967	0.639961	0.343111	0.377283	0.37693	0.228351	0.465577	0.518318	0.401913	0.423994	0.418113	0.344306	0.496869	0.803442	0.19063	0.431898	0.401026	0.252352	0.439417	0.317887	0.178164	0.394085	0.858251	0.678567	0.396272	0.402286	0.478318	0.294351	0.295084	0.29318	0.398988	0.613545	0.57688	0.320088
cg03657573		0.21689	0.0427959	0.373262	0.614795	0.0652737	0.224356	0.0566888	0.201712	0.0356743	0.0852512	0.0454582	0.120712	0.0379326	0.0263581	0.0241546	0.0974047	0.221546	0.0575094	0.0847043	0.592476	0.0342694	0.030789	0.439271	0.570197	0.383691	0.0481649	0.0718606	0.0361362	0.650066	0.403803	0.0428437	0.487245	0.577537	0.563414	0.0418657	0.0402427	0.0300626	0.231678	0.210143	0.544176	0.0280774	0.69422	0.512201	0.629509	0.05116	0.580249	0.231025	0.0497476
cg09862509		0.177622	0.461562	0.209616	0.245205	0.395958	0.38239	0.435655	0.332411	0.395509	0.499717	0.330516	0.313704	0.265529	0.347212	0.521091	0.327364	0.231324	0.347916	0.186675	0.123028	0.239608	0.29058	0.198691	0.238217	0.225119	0.288801	0.447999	0.701783	0.121559	0.407819	0.729362	0.175134	0.365958	0.150997	0.304546	0.402337	0.833995	0.693777	0.196181	0.482509	0.320887	0.311729	0.36662	0.310024	0.330877	0.281541	0.485563	0.29424
cg15408080		0.196384	0.316094	0.317812	0.386125	0.584489	0.152012	0.556031	0.167972	0.306157	0.290761	0.510037	0.206066	0.187954	0.174002	0.542029	0.364116	0.211566	0.188225	0.502767	0.612426	0.289593	0.236142	0.311248	0.246752	0.457524	0.361706	0.453473	0.585261	0.107017	0.183113	0.423361	0.801321	0.633247	0.128215	0.139609	0.198947	0.726291	0.138067	0.200559	0.388126	0.25151	0.0848478	0.127431	0.146607	0.262863	0.39351	0.269948	0.31417
cg27584546		0.188176	0.396892	0.307324	0.37513	0.340683	0.373794	0.473506	0.397711	0.355438	0.495536	0.332825	0.292893	0.228852	0.234208	0.641613	0.437358	0.240411	0.257961	0.142646	0.170596	0.306272	0.3634	0.271446	0.414213	0.221458	0.346595	0.430042	0.638943	0.240261	0.41159	0.640766	0.159567	0.460073	0.365671	0.311341	0.419017	0.819564	0.40961	0.364472	0.488479	0.265842	0.352743	0.317444	0.309075	0.2862	0.515116	0.518873	0.322813
cg01366985		0.625941	0.623426	0.465027	0.516572	0.4984	0.728988	0.775411	0.452337	0.711818	0.686285	0.608204	0.440093	0.670536	0.464705	0.725707	0.636555	0.857627	0.505519	0.692188	0.52266	0.450424	0.52892	0.34314	0.488648	0.619998	0.589659	0.810158	0.741022	0.227524	0.637939	0.620183	0.654162	0.742997	0.557674	0.591453	0.74853	0.645836	0.766414	0.464492	0.731481	0.479793	0.678213	0.698612	0.46153	0.378847	0.645686	0.631766	0.464201
cg21738443		0.282076	0.427024	0.278754	0.311311	0.27933	0.383724	0.411447	0.266632	0.425556	0.345709	0.356366	0.308357	0.407792	0.314185	0.479642	0.446583	0.708029	0.273856	0.289725	0.294536	0.364447	0.330214	0.472104	0.493404	0.188434	0.388658	0.498982	0.578344	0.121129	0.260894	0.534426	0.484739	0.483518	0.182937	0.379933	0.408917	0.49868	0.547004	0.328523	0.363437	0.250265	0.368451	0.317543	0.377885	0.265178	0.526637	0.514789	0.407926
cg12616941		0.871644	0.89012	0.432626	0.557544	0.814193	0.769039	0.721778	0.434062	0.892581	0.871613	0.79695	0.788817	0.922286	0.858761	0.860581	0.584674	0.840266	0.582189	0.600885	0.568095	0.463568	0.835804	0.847263	0.674027	0.622808	0.673219	0.900882	0.902418	0.507729	0.390173	0.792376	0.904347	0.71831	0.691701	0.893656	0.942154	0.673793	0.874627	0.904465	0.579565	0.51047	0.912898	0.835798	0.607081	0.688011	0.744455	0.817429	0.426633
cg10036013		0.464146	0.459668	0.253787	0.467497	0.512233	0.429814	0.508021	0.57076	0.425474	0.333911	0.206275	0.266832	0.215445	0.498693	0.792525	0.403637	0.548283	0.170564	0.287211	0.102341	0.146958	0.656413	0.601141	0.593598	0.251953	0.170117	0.534626	0.763905	0.0930612	0.240116	0.832672	0.193169	0.829829	0.152952	0.417235	0.546043	0.876286	0.878133	0.348979	0.312077	0.22286	0.37579	0.527472	0.381104	0.218658	0.772577	0.594187	0.549366
cg05925327		0.192447	0.277217	0.123614	0.407142	0.299438	0.102656	0.343245	0.455645	0.158967	0.264329	0.277112	0.518192	0.527742	0.105991	0.115942	0.159928	0.336481	0.128577	0.0832582	0.0866286	0.0894674	0.0860565	0.107859	0.457944	0.512389	0.0757385	0.216082	0.0976935	0.546611	0.433155	0.126401	0.711122	0.355966	0.174262	0.267809	0.0949314	0.74614	0.123537	0.33877	0.4681	0.254041	0.482131	0.256073	0.494738	0.114168	0.301717	0.150753	0.0722941
cg23714408		0.418089	0.149506	0.487022	0.657952	0.226064	0.154803	0.261689	0.284724	0.143317	0.178526	0.153074	0.696479	0.623941	0.273969	0.0871179	0.428448	0.154568	0.246352	0.32897	0.412598	0.102722	0.111926	0.16331	0.166198	0.724989	0.0941457	0.408763	0.108111	0.466726	0.134906	0.517336	0.520412	0.21757	0.508881	0.527462	0.14524	0.869165	0.270945	0.276082	0.658305	0.110121	0.664785	0.167595	0.534871	0.519309	0.705008	0.228745	0.122717
cg03806784		0.425204	0.622444	0.364497	0.530558	0.669809	0.597706	0.689077	0.416537	0.620624	0.559811	0.631272	0.668208	0.503847	0.704488	0.732707	0.656189	0.822601	0.54272	0.600707	0.197983	0.563025	0.479782	0.600869	0.708082	0.656007	0.609017	0.778301	0.798915	0.367474	0.49157	0.654379	0.324292	0.445825	0.361205	0.449454	0.406482	0.934782	0.70239	0.495412	0.656297	0.437987	0.376248	0.250576	0.512827	0.457448	0.796462	0.622512	0.548555
cg16362786		0.882265	0.908713	0.858608	0.856284	0.90747	0.872407	0.829272	0.835992	0.82847	0.849186	0.8478	0.866386	0.87536	0.53685	0.48049	0.883716	0.892436	0.861078	0.916144	0.863907	0.85506	0.867471	0.872055	0.785502	0.921669	0.860315	0.885448	0.424205	0.755221	0.6611	0.657878	0.874754	0.867421	0.89703	0.883109	0.803044	0.857493	0.890281	0.853868	0.876775	0.878045	0.887459	0.854977	0.904639	0.824051	0.846486	0.833943	0.810045
cg11383802		0.942845	0.952151	0.964968	0.957433	0.967581	0.954537	0.903788	0.950176	0.945134	0.939893	0.898055	0.96048	0.959607	0.921309	0.524053	0.950621	0.973528	0.932353	0.96638	0.965392	0.941607	0.958409	0.961065	0.919368	0.96402	0.953257	0.954032	0.638029	0.965221	0.820528	0.873489	0.966389	0.971594	0.963173	0.965322	0.903236	0.965196	0.972975	0.946691	0.967023	0.955874	0.972672	0.971592	0.972757	0.949386	0.938191	0.940018	0.944107
cg06246224		0.477811	0.11828	0.339811	0.452948	0.376428	0.289884	0.346729	0.26691	0.229115	0.152999	0.287705	0.582445	0.679006	0.159639	0.0825477	0.367052	0.203984	0.503513	0.112499	0.0512393	0.430532	0.179958	0.529068	0.218024	0.602825	0.10816	0.190547	0.0793952	0.518086	0.186666	0.355244	0.359769	0.228922	0.524416	0.627844	0.146915	0.859885	0.248823	0.464962	0.524818	0.239645	0.634999	0.0923453	0.398565	0.10686	0.504143	0.27756	0.0984041
cg19918230		0.129903	0.410194	0.535095	0.636415	0.592561	0.475101	0.387043	0.471151	0.323647	0.558571	0.441578	0.748091	0.515511	0.144442	0.226093	0.462128	0.350457	0.520676	0.145431	0.816181	0.552449	0.221993	0.610349	0.526712	0.548848	0.7767	0.51542	0.474074	0.57855	0.458488	0.647484	0.845796	0.586862	0.161138	0.263522	0.2628	0.849584	0.340388	0.654583	0.557774	0.252029	0.731018	0.685718	0.616499	0.470599	0.505281	0.389499	0.543155
cg12732548		0.865519	0.838368	0.862425	0.91325	0.875841	0.827908	0.885027	0.711914	0.861526	0.914175	0.885065	0.833213	0.901664	0.617477	0.654101	0.765175	0.726332	0.859778	0.870543	0.559672	0.849433	0.811156	0.897328	0.790039	0.934257	0.878167	0.802359	0.536795	0.939326	0.57303	0.810294	0.875413	0.842431	0.936264	0.84714	0.592828	0.317959	0.513793	0.887109	0.842482	0.90927	0.581662	0.886859	0.886435	0.901316	0.905145	0.714373	0.638996
cg23752752		0.182971	0.407846	0.200019	0.342819	0.432951	0.41989	0.281682	0.514694	0.373726	0.279192	0.183134	0.235229	0.188781	0.351955	0.526859	0.318306	0.419276	0.200745	0.179367	0.143913	0.179521	0.54302	0.390186	0.492816	0.259596	0.176919	0.433759	0.597478	0.126262	0.261209	0.731987	0.137665	0.740031	0.167123	0.269935	0.44722	0.832177	0.69127	0.224105	0.267066	0.19031	0.312095	0.282701	0.290711	0.23833	0.56776	0.456602	0.372807
cg15593269		0.265457	0.593763	0.415791	0.42795	0.485182	0.551045	0.556029	0.562039	0.428101	0.530623	0.326185	0.458865	0.346367	0.397324	0.676065	0.494685	0.285322	0.403692	0.235786	0.193279	0.355467	0.365072	0.551719	0.349961	0.527212	0.324047	0.463977	0.795483	0.157791	0.404826	0.854055	0.341337	0.716391	0.320369	0.432504	0.621978	0.83697	0.848982	0.373505	0.705715	0.347791	0.530532	0.454671	0.387141	0.546711	0.545183	0.659842	0.369734
cg05668372		0.0896122	0.119844	0.0947419	0.14742	0.114201	0.101709	0.142195	0.0881036	0.0844824	0.0956377	0.0788502	0.129222	0.0724244	0.0726647	0.0966815	0.149953	0.0959656	0.288536	0.163384	0.481785	0.0806728	0.088585	0.0693817	0.158878	0.321103	0.0469219	0.104111	0.0792756	0.0735367	0.283052	0.0979913	0.660903	0.0936277	0.338365	0.41602	0.184766	0.100395	0.204598	0.112488	0.272293	0.0908628	0.280715	0.118319	0.623649	0.0626171	0.236501	0.175622	0.0670135
cg16989117		0.245939	0.306346	0.187818	0.571278	0.35543	0.493964	0.545511	0.22958	0.270506	0.287928	0.561667	0.243956	0.319912	0.175852	0.192692	0.395776	0.407092	0.435108	0.174626	0.333273	0.19062	0.436347	0.173352	0.586406	0.18781	0.16158	0.380658	0.172846	0.194477	0.510157	0.548374	0.541832	0.541749	0.37392	0.609396	0.451086	0.815649	0.30225	0.367282	0.447947	0.308448	0.510223	0.175208	0.49439	0.465916	0.587838	0.430979	0.129607
cg08350549		0.626941	0.351169	0.281671	0.212359	0.219892	0.287225	0.406698	0.250086	0.338461	0.500263	0.528935	0.487692	0.495226	0.261764	0.543702	0.317468	0.690241	0.232905	0.16032	0.139999	0.198004	0.247742	0.346207	0.470705	0.416517	0.660558	0.551326	0.590375	0.106654	0.263524	0.670937	0.1208	0.422956	0.144038	0.320582	0.36881	0.865965	0.46156	0.371072	0.319754	0.511068	0.182669	0.190628	0.246117	0.398732	0.602854	0.436999	0.375235
cg02958321		0.129188	0.0487748	0.177616	0.37525	0.19921	0.155846	0.0702669	0.239957	0.0478578	0.116893	0.0446523	0.196921	0.0524005	0.0426896	0.0418877	0.054724	0.0599325	0.264678	0.204442	0.372735	0.0380123	0.0385672	0.0570916	0.317241	0.0895522	0.0374341	0.0607952	0.0528658	0.245732	0.0711774	0.0472386	0.332748	0.302512	0.395687	0.133048	0.0326122	0.0460976	0.088613	0.0478511	0.352796	0.0359739	0.308371	0.396863	0.342371	0.0646508	0.198281	0.172497	0.331911
cg10914555		0.134729	0.0693293	0.344107	0.473072	0.222252	0.10577	0.340347	0.239929	0.0479425	0.102149	0.0443505	0.281027	0.566209	0.0470469	0.0501196	0.123749	0.0530106	0.164128	0.0598842	0.231539	0.0662422	0.308655	0.39294	0.153144	0.476047	0.0368742	0.183248	0.0445739	0.130735	0.391711	0.0588059	0.548633	0.467044	0.284141	0.12756	0.0589798	0.714877	0.231183	0.112988	0.283785	0.149912	0.519829	0.353276	0.486876	0.109413	0.523588	0.26058	0.040606
cg05010648		0.702844	0.54585	0.49199	0.583855	0.369821	0.550829	0.57458	0.577495	0.520317	0.323126	0.676868	0.685669	0.767311	0.19266	0.332871	0.562827	0.465341	0.691611	0.855925	0.439881	0.32973	0.613815	0.832135	0.653255	0.708782	0.54603	0.653087	0.180274	0.416565	0.249019	0.447798	0.481831	0.588844	0.832362	0.773231	0.523967	0.0910557	0.578167	0.51836	0.672633	0.73192	0.84396	0.428482	0.74716	0.752423	0.719759	0.506341	0.380509
cg07334977		0.408268	0.119729	0.428034	0.532681	0.304519	0.230939	0.204495	0.203219	0.21828	0.265752	0.449022	0.741235	0.180456	0.141487	0.0619173	0.13408	0.426665	0.320841	0.222821	0.659594	0.236032	0.319669	0.537808	0.40273	0.584127	0.204489	0.331807	0.0544074	0.120252	0.128848	0.0820376	0.767928	0.338908	0.610672	0.343981	0.0982611	0.0671515	0.15654	0.22505	0.297152	0.0794315	0.497167	0.554511	0.496068	0.49953	0.59329	0.251151	0.204766
cg15289466		0.0914946	0.241991	0.146132	0.221257	0.21204	0.204183	0.280935	0.174912	0.220212	0.213231	0.1922	0.140051	0.172729	0.164972	0.248051	0.215184	0.136727	0.153822	0.157492	0.105696	0.228507	0.229616	0.160547	0.20864	0.193703	0.211444	0.226816	0.419369	0.0989225	0.174887	0.505298	0.111958	0.208813	0.136981	0.125894	0.149401	0.565782	0.264586	0.184243	0.243442	0.162842	0.205886	0.219856	0.0886004	0.164099	0.245912	0.251345	0.126489
cg18759209		0.749457	0.221975	0.582234	0.558124	0.470505	0.490709	0.280068	0.5315	0.16678	0.326532	0.320992	0.586247	0.341632	0.143943	0.196276	0.460888	0.683196	0.632808	0.561118	0.544482	0.0983338	0.229921	0.53294	0.452874	0.485767	0.169979	0.254329	0.413387	0.762138	0.454813	0.133469	0.681061	0.539753	0.544191	0.328687	0.606225	0.835814	0.284379	0.358121	0.508161	0.524896	0.605091	0.377074	0.601966	0.563053	0.565638	0.451767	0.103589
cg13182816		0.213841	0.576901	0.351308	0.440834	0.442447	0.514883	0.545682	0.364661	0.584733	0.645204	0.428617	0.388044	0.268846	0.331085	0.798676	0.606776	0.2407	0.324451	0.305776	0.175421	0.57524	0.462135	0.464743	0.390713	0.382979	0.36826	0.530602	0.814668	0.126203	0.421348	0.652316	0.217084	0.546243	0.240939	0.359876	0.440154	0.408157	0.471595	0.387298	0.36304	0.335982	0.388596	0.424	0.331037	0.377656	0.482808	0.509901	0.402871
cg08949408		0.835536	0.183319	0.38996	0.716524	0.598011	0.520532	0.515251	0.591342	0.515689	0.514842	0.327983	0.610184	0.586809	0.118664	0.0708128	0.428584	0.135174	0.634158	0.765162	0.637284	0.113446	0.177951	0.613513	0.647047	0.655512	0.094215	0.498893	0.0981742	0.11253	0.487181	0.495389	0.849935	0.360498	0.700765	0.294808	0.0908049	0.886903	0.21811	0.236595	0.724695	0.575021	0.842581	0.749408	0.753996	0.130781	0.800504	0.412578	0.206331
cg20749792		0.846391	0.621295	0.511093	0.851249	0.842062	0.596844	0.845318	0.702967	0.754657	0.817275	0.844596	0.828235	0.674859	0.316208	0.385703	0.560837	0.156104	0.886131	0.462803	0.543639	0.334205	0.636097	0.622654	0.808541	0.917495	0.91553	0.287446	0.234947	0.0951252	0.535763	0.373619	0.907655	0.672884	0.268086	0.843225	0.613127	0.215274	0.466051	0.306656	0.784553	0.800143	0.830842	0.498882	0.353127	0.267998	0.857164	0.392175	0.246397
cg06377278		0.0936628	0.0395271	0.0530826	0.529488	0.0338038	0.0331185	0.190023	0.425686	0.0386787	0.164911	0.0252477	0.345702	0.0400273	0.043732	0.0257158	0.237193	0.379179	0.0358845	0.0316045	0.643727	0.037145	0.0259383	0.037822	0.429894	0.511784	0.0372213	0.23087	0.0418376	0.155351	0.115793	0.041787	0.613693	0.03277	0.0617798	0.0424732	0.0466013	0.0355718	0.15669	0.0440477	0.48317	0.03857	0.515061	0.608177	0.573588	0.252516	0.541218	0.292536	0.0292529
cg04083466		0.459772	0.81742	0.554694	0.696669	0.782879	0.702408	0.792859	0.48396	0.791231	0.759218	0.809971	0.796571	0.623018	0.92154	0.907136	0.866772	0.433619	0.538273	0.305987	0.212073	0.635492	0.657054	0.703994	0.727643	0.668238	0.461957	0.793029	0.867739	0.56717	0.729487	0.943232	0.54817	0.740059	0.701024	0.504019	0.843604	0.939634	0.830494	0.584843	0.686232	0.700489	0.493575	0.904107	0.493813	0.476948	0.749408	0.828993	0.83508
cg10455940		0.190504	0.298888	0.230418	0.234356	0.220398	0.343462	0.306278	0.330394	0.249553	0.333145	0.249208	0.24437	0.212701	0.215475	0.373958	0.273661	0.193711	0.168659	0.275206	0.104339	0.244811	0.224801	0.182103	0.227802	0.219143	0.16077	0.278504	0.272156	0.129101	0.189725	0.540495	0.168063	0.430681	0.173651	0.233758	0.285285	0.174651	0.335988	0.222469	0.312391	0.120598	0.276068	0.275568	0.12783	0.244595	0.189409	0.310615	0.262818
cg26775087		0.679982	0.653681	0.597994	0.651411	0.67353	0.623235	0.617999	0.591597	0.603993	0.620582	0.476528	0.582315	0.564457	0.60754	0.650454	0.693346	0.520907	0.54165	0.426074	0.408614	0.495694	0.544957	0.507347	0.540894	0.680482	0.410841	0.608363	0.661276	0.367021	0.577981	0.689594	0.551249	0.584158	0.674138	0.489182	0.503177	0.776953	0.652798	0.61633	0.612535	0.538169	0.470384	0.504908	0.561954	0.518269	0.669413	0.629932	0.427967
cg02985240		0.277081	0.587462	0.452954	0.513819	0.677025	0.486248	0.795763	0.503582	0.733051	0.697998	0.783929	0.451621	0.346954	0.394912	0.810008	0.768865	0.388379	0.542207	0.309335	0.497298	0.361729	0.778081	0.605371	0.6539	0.420183	0.441044	0.673269	0.844867	0.310271	0.586315	0.853708	0.631688	0.805979	0.505041	0.408016	0.474941	0.885365	0.528134	0.775257	0.44743	0.406373	0.51375	0.442345	0.45804	0.660769	0.858288	0.501515	0.388768
cg11252310		0.291118	0.550871	0.343159	0.415861	0.316552	0.636126	0.578654	0.468737	0.500301	0.451891	0.385025	0.668844	0.561815	0.402735	0.667933	0.460458	0.488733	0.420029	0.351194	0.196973	0.392486	0.439983	0.373464	0.378943	0.286717	0.722316	0.573137	0.569395	0.174243	0.397719	0.704247	0.485281	0.651407	0.22988	0.422314	0.721872	0.863661	0.857214	0.373671	0.447518	0.367524	0.654496	0.4392	0.762703	0.429743	0.626301	0.750754	0.461775
cg22489498		0.0666735	0.0844181	0.255608	0.60883	0.117622	0.160968	0.120616	0.240705	0.0834586	0.0616796	0.0628411	0.26997	0.0849278	0.0601233	0.0564516	0.208066	0.0681606	0.172245	0.141577	0.0881532	0.0419804	0.107903	0.444593	0.472993	0.395228	0.271248	0.16065	0.0717756	0.153713	0.0779492	0.107001	0.607201	0.320885	0.80671	0.0894138	0.194818	0.0870657	0.166961	0.308369	0.549132	0.307982	0.661689	0.314079	0.586308	0.149173	0.615649	0.27467	0.0582011
cg21202136		0.701087	0.782622	0.496898	0.626786	0.790536	0.729591	0.793049	0.496092	0.72611	0.720347	0.601614	0.706817	0.511432	0.530617	0.904249	0.821841	0.427047	0.639986	0.504943	0.243221	0.58603	0.744337	0.770939	0.794841	0.58656	0.442995	0.738691	0.909945	0.25741	0.840711	0.738252	0.448046	0.800513	0.715555	0.597462	0.846716	0.894167	0.898699	0.690076	0.817297	0.559788	0.786252	0.655625	0.714925	0.608492	0.847117	0.886825	0.5385
cg16579954		0.253621	0.0781136	0.342004	0.42101	0.145325	0.233218	0.315656	0.0864478	0.0750507	0.106843	0.0777589	0.144612	0.100402	0.0685564	0.0751081	0.162097	0.0745596	0.22122	0.0783898	0.156822	0.0711737	0.0783206	0.355082	0.363643	0.232475	0.0704524	0.117607	0.0905303	0.30919	0.0989247	0.0847901	0.425817	0.20132	0.360653	0.113447	0.083739	0.0653824	0.165224	0.0855158	0.347527	0.0791547	0.460492	0.471133	0.426814	0.461045	0.0553963	0.0818119	0.0657704
cg00096104		0.671939	0.0701428	0.20521	0.494038	0.389355	0.121951	0.34936	0.315725	0.131968	0.341031	0.144321	0.535763	0.305627	0.0851537	0.0934579	0.222335	0.106373	0.326733	0.0902138	0.652949	0.381004	0.119332	0.0786589	0.534196	0.429104	0.196888	0.200964	0.0854451	0.141215	0.195103	0.114476	0.551919	0.25177	0.506541	0.49755	0.255675	0.703563	0.202899	0.331338	0.297816	0.123241	0.551258	0.305663	0.420996	0.541351	0.368181	0.222677	0.0755668
cg19603134		0.211741	0.327361	0.413351	0.438485	0.496936	0.245209	0.630859	0.380156	0.382815	0.273175	0.396	0.461983	0.196917	0.455083	0.103187	0.415572	0.280551	0.709046	0.15153	0.811258	0.635645	0.493395	0.493217	0.426855	0.390597	0.463925	0.18621	0.140797	0.215681	0.230545	0.634115	0.754904	0.584689	0.249083	0.430255	0.430358	0.892491	0.126335	0.636293	0.184042	0.266873	0.615058	0.629377	0.341313	0.641377	0.65554	0.213471	0.118231
cg24709033		0.859111	0.577757	0.668706	0.790246	0.612809	0.655476	0.654708	0.675596	0.649999	0.744175	0.729131	0.853776	0.802223	0.332865	0.28616	0.726755	0.416421	0.821949	0.656414	0.874197	0.536982	0.477175	0.904213	0.620151	0.828157	0.62121	0.79635	0.2776	0.721939	0.515348	0.414299	0.872641	0.229662	0.902753	0.828191	0.319459	0.191696	0.443549	0.876241	0.740459	0.551803	0.747167	0.642994	0.649566	0.773909	0.817488	0.448473	0.833728
cg03461110		0.228924	0.424174	0.235006	0.428999	0.469944	0.431566	0.36082	0.648385	0.414221	0.278555	0.241486	0.250582	0.216242	0.344925	0.704181	0.345302	0.526411	0.203984	0.220381	0.123129	0.157114	0.61217	0.557279	0.598786	0.261806	0.219256	0.459474	0.697554	0.107898	0.210414	0.756083	0.122023	0.766751	0.130714	0.323549	0.538541	0.839019	0.700276	0.256307	0.279875	0.238838	0.332072	0.368647	0.323529	0.279304	0.759092	0.482486	0.470602
cg19654437		0.165591	0.431023	0.237108	0.605689	0.265494	0.319453	0.408748	0.243279	0.372485	0.392427	0.481124	0.467909	0.374525	0.418094	0.683266	0.421191	0.390437	0.369719	0.125227	0.152526	0.271585	0.476301	0.251049	0.31924	0.451838	0.218211	0.437799	0.660406	0.106618	0.244188	0.549021	0.14731	0.350284	0.219904	0.326002	0.488269	0.922221	0.499748	0.34546	0.515844	0.45727	0.50016	0.406401	0.198655	0.328902	0.585983	0.506771	0.27993
cg23178308		0.0535705	0.0806998	0.0499104	0.12908	0.106393	0.104591	0.0667032	0.0515975	0.0623935	0.0421349	0.0512951	0.0436765	0.0353472	0.0392119	0.0668354	0.0644405	0.04153	0.0432574	0.081593	0.0564488	0.0600174	0.0977362	0.0373352	0.064761	0.0532565	0.0390728	0.0677593	0.56526	0.0443312	0.103683	0.217187	0.0398032	0.446666	0.0426785	0.104295	0.0548076	0.191202	0.0585445	0.056426	0.0923409	0.0434685	0.0767395	0.0581725	0.0519711	0.0593004	0.0455543	0.0955799	0.0449673
cg11890741		0.632565	0.242524	0.30974	0.142597	0.0718438	0.0869267	0.486176	0.0784833	0.102083	0.275336	0.0723455	0.405215	0.0873001	0.352873	0.147381	0.133718	0.0762405	0.686051	0.126737	0.107906	0.0800689	0.0797792	0.0933971	0.0946914	0.657207	0.0603378	0.136461	0.101303	0.340466	0.182094	0.157204	0.0780163	0.531907	0.532702	0.466371	0.107488	0.0827333	0.224943	0.398914	0.57699	0.097801	0.642686	0.0821101	0.196329	0.343863	0.179618	0.278122	0.0622702
cg24428144		0.378127	0.444251	0.221527	0.343739	0.212287	0.2838	0.33693	0.298096	0.284117	0.365862	0.213831	0.293878	0.359745	0.246935	0.673559	0.361184	0.444058	0.164904	0.206719	0.256661	0.263539	0.238056	0.255156	0.19012	0.18594	0.198424	0.299075	0.301099	0.100742	0.361163	0.392356	0.345449	0.220286	0.269276	0.348513	0.282394	0.494029	0.39317	0.352116	0.520809	0.164166	0.355141	0.190244	0.373299	0.213285	0.344696	0.364384	0.250724
cg23995753		0.515759	0.511993	0.728441	0.766668	0.56013	0.380882	0.70091	0.55831	0.629148	0.515958	0.745587	0.705199	0.591119	0.253938	0.2144	0.507844	0.582021	0.821919	0.700305	0.565257	0.287463	0.237991	0.64034	0.604265	0.811464	0.316489	0.497685	0.264712	0.183601	0.491702	0.593758	0.865578	0.647628	0.808478	0.608409	0.307887	0.694982	0.224056	0.421348	0.732644	0.457911	0.795999	0.594507	0.544446	0.764892	0.603532	0.389255	0.263451
cg08553913		0.0792741	0.264094	0.242006	0.171045	0.17524	0.259304	0.277911	0.172404	0.235967	0.216918	0.1853	0.154992	0.116635	0.195205	0.548493	0.312192	0.108977	0.128836	0.124242	0.0739261	0.170355	0.163603	0.191781	0.219296	0.284846	0.109569	0.289459	0.577564	0.0853634	0.314288	0.523384	0.10818	0.295642	0.0937014	0.175709	0.259951	0.628095	0.408428	0.153504	0.23232	0.223961	0.306771	0.179637	0.158728	0.139296	0.386427	0.323541	0.152297
cg18243072		0.723989	0.064817	0.429403	0.220202	0.240211	0.387458	0.490955	0.0624814	0.232519	0.297549	0.426652	0.516119	0.133096	0.282284	0.0759752	0.244058	0.1985	0.469441	0.0763953	0.493636	0.51253	0.055484	0.144524	0.378024	0.493508	0.501557	0.365536	0.080413	0.224125	0.431478	0.236379	0.42787	0.296861	0.225029	0.187112	0.115992	0.495563	0.168638	0.351635	0.376565	0.466706	0.676287	0.203138	0.571401	0.440527	0.637078	0.239736	0.0668949
cg11102611		0.140881	0.029429	0.209392	0.39221	0.0519592	0.182364	0.0703922	0.0265521	0.0263755	0.0222111	0.0265941	0.0489973	0.0204549	0.020918	0.0199548	0.0342884	0.0314643	0.0461333	0.030674	0.137514	0.0223481	0.0211142	0.0370919	0.0819416	0.0471912	0.0175901	0.0309257	0.0311053	0.0546613	0.0336646	0.0295605	0.235038	0.227005	0.127276	0.0395928	0.0357425	0.0285975	0.143699	0.0255562	0.364049	0.0231537	0.390491	0.437995	0.25362	0.267381	0.0260357	0.032294	0.0285919
cg13421612		0.1568	0.109215	0.116925	0.120175	0.27243	0.0876063	0.23425	0.106132	0.161279	0.159147	0.133554	0.248768	0.0946637	0.107799	0.461103	0.158803	0.353685	0.126743	0.115963	0.050875	0.0777907	0.099497	0.140479	0.261161	0.241735	0.0454153	0.117173	0.550098	0.10654	0.197447	0.430421	0.0953886	0.150358	0.265686	0.184876	0.185568	0.795625	0.144541	0.17146	0.149691	0.143752	0.0789148	0.129563	0.127071	0.124804	0.325956	0.112434	0.0536089
cg01776199		0.668916	0.738212	0.65887	0.678667	0.720024	0.681575	0.781781	0.486816	0.778015	0.764639	0.564732	0.561721	0.713533	0.634296	0.857679	0.802927	0.554318	0.647344	0.549227	0.704439	0.68965	0.753087	0.713476	0.673415	0.615588	0.616289	0.857517	0.913621	0.310768	0.658101	0.885247	0.652585	0.727748	0.434116	0.636069	0.725503	0.910309	0.810026	0.687768	0.774397	0.635455	0.63765	0.689264	0.506886	0.62452	0.823642	0.845808	0.525547
cg12671632		0.150277	0.331117	0.284488	0.205977	0.170875	0.272582	0.489582	0.269738	0.33052	0.344237	0.413286	0.24081	0.189995	0.223726	0.477216	0.405065	0.126877	0.210765	0.151193	0.109743	0.260451	0.347753	0.192053	0.309679	0.137499	0.255086	0.306836	0.412096	0.207894	0.276254	0.624367	0.208251	0.260268	0.118663	0.193058	0.388954	0.223571	0.380173	0.225437	0.595141	0.185625	0.174663	0.20337	0.17581	0.255653	0.36525	0.404566	0.224408
cg00555420		0.196925	0.552988	0.343083	0.525816	0.475989	0.479284	0.580929	0.328338	0.560424	0.516586	0.486683	0.332959	0.235674	0.359872	0.686699	0.555067	0.235791	0.364066	0.329296	0.146505	0.466959	0.57707	0.397594	0.424465	0.471089	0.377452	0.543867	0.767407	0.272855	0.365395	0.620823	0.161467	0.558739	0.399586	0.327415	0.39828	0.819494	0.40989	0.530301	0.476326	0.27558	0.480496	0.381788	0.485988	0.346265	0.581162	0.483748	0.330776
cg00519069		0.135334	0.435045	0.487456	0.447232	0.190831	0.240133	0.646164	0.330495	0.293573	0.447211	0.171821	0.56622	0.130023	0.105298	0.257043	0.255696	0.156636	0.173477	0.338247	0.160418	0.254671	0.315638	0.481865	0.166363	0.291992	0.185185	0.171937	0.121284	0.0808609	0.25413	0.163586	0.246522	0.166426	0.0994471	0.599304	0.128445	0.0714407	0.157211	0.280317	0.601737	0.206802	0.240597	0.1479	0.183698	0.174044	0.481987	0.272335	0.161469
cg02721065		0.188089	0.66774	0.45539	0.496418	0.613369	0.620904	0.630313	0.423074	0.721558	0.550575	0.498365	0.472226	0.414768	0.428071	0.730772	0.600031	0.48804	0.386786	0.531046	0.335823	0.462061	0.628497	0.374927	0.444325	0.522244	0.398674	0.571256	0.784064	0.454985	0.38946	0.767086	0.192679	0.729562	0.221245	0.276297	0.533706	0.830465	0.860097	0.453757	0.332978	0.402168	0.428163	0.401053	0.435041	0.326272	0.499107	0.747464	0.451764
cg22831607		0.730802	0.112432	0.321565	0.603693	0.163158	0.0942436	0.313993	0.101702	0.171755	0.558671	0.114181	0.383564	0.799732	0.0925403	0.0532155	0.57376	0.077237	0.228528	0.675585	0.460597	0.239601	0.126077	0.163067	0.615116	0.678232	0.543595	0.604543	0.078714	0.363946	0.699343	0.140162	0.862423	0.638367	0.825778	0.213853	0.051265	0.910143	0.202643	0.0715211	0.519416	0.095221	0.79602	0.625745	0.649944	0.257016	0.471553	0.385524	0.0509446
cg18187029		0.0977762	0.337858	0.240635	0.261413	0.330334	0.304069	0.272362	0.20698	0.259646	0.286274	0.235955	0.223735	0.172536	0.174542	0.453155	0.33817	0.267688	0.212333	0.146299	0.193396	0.207595	0.216641	0.241439	0.250344	0.252222	0.130022	0.347993	0.482866	0.153371	0.290281	0.445725	0.218684	0.328199	0.231516	0.266373	0.372549	0.770553	0.498536	0.264578	0.395505	0.186246	0.190721	0.182506	0.205821	0.164713	0.459973	0.398882	0.163811
cg08795786		0.139897	0.476962	0.182282	0.292453	0.415459	0.400392	0.328589	0.273854	0.310767	0.250768	0.214593	0.263762	0.24633	0.304942	0.611926	0.419546	0.410723	0.342536	0.21796	0.182855	0.286016	0.439465	0.536071	0.303829	0.199493	0.6203	0.310249	0.52964	0.210457	0.293331	0.325832	0.120546	0.357581	0.228102	0.331129	0.371147	0.52195	0.543631	0.245163	0.327006	0.155351	0.450984	0.417055	0.52191	0.229143	0.230198	0.34907	0.243609
cg14991358		0.251437	0.147695	0.1488	0.294718	0.162822	0.129623	0.315192	0.134109	0.200909	0.218721	0.177598	0.157295	0.20298	0.105691	0.0941634	0.183403	0.285302	0.11379	0.25041	0.119221	0.0966116	0.370242	0.187149	0.168265	0.157786	0.104482	0.184308	0.164214	0.256579	0.225668	0.257125	0.24448	0.168588	0.333675	0.277077	0.113697	0.525896	0.176739	0.179775	0.259061	0.175043	0.161542	0.153486	0.0916661	0.120401	0.30054	0.183888	0.142462
cg06133910		0.793166	0.625035	0.585967	0.761322	0.764324	0.60852	0.75744	0.645744	0.692822	0.774745	0.775841	0.766839	0.639581	0.432029	0.445519	0.602918	0.301807	0.817182	0.433798	0.536622	0.418586	0.59685	0.586374	0.73773	0.868085	0.849767	0.421424	0.357896	0.209884	0.570568	0.433669	0.858323	0.671168	0.337603	0.75984	0.625671	0.243462	0.54022	0.434042	0.698863	0.762206	0.789946	0.497261	0.49706	0.373024	0.806273	0.488593	0.368235
cg05658593		0.119765	0.0579059	0.207652	0.394403	0.188593	0.342334	0.162117	0.0892785	0.05738	0.0639944	0.0537545	0.129737	0.0684906	0.0418073	0.0407905	0.0596001	0.0812705	0.108646	0.0612584	0.0851778	0.0476475	0.039061	0.0828329	0.210113	0.0662649	0.0406147	0.159111	0.0421571	0.215694	0.0651215	0.0530912	0.248585	0.224185	0.211207	0.153292	0.0494724	0.0465681	0.0865532	0.0545578	0.384503	0.0451216	0.620007	0.354951	0.469223	0.122045	0.0395477	0.0486311	0.0440918
cg19623360		0.393042	0.253637	0.384851	0.337499	0.192596	0.18981	0.209733	0.289588	0.176444	0.417023	0.35521	0.343109	0.440552	0.061468	0.0665514	0.156733	0.362935	0.39686	0.331344	0.143628	0.0819134	0.230417	0.298847	0.316498	0.327605	0.124982	0.420991	0.102658	0.150587	0.373319	0.279218	0.282199	0.12525	0.369859	0.131932	0.0762456	0.611714	0.144351	0.391338	0.286756	0.0764299	0.402605	0.335575	0.436267	0.372016	0.299327	0.224334	0.30522
cg11358405		0.755035	0.617131	0.705586	0.656651	0.599679	0.594734	0.54712	0.65003	0.511189	0.524873	0.651685	0.713048	0.622349	0.24581	0.317886	0.585806	0.715058	0.709844	0.58644	0.745965	0.30748	0.586207	0.747688	0.670822	0.754151	0.194826	0.582853	0.310307	0.400298	0.438322	0.507311	0.833451	0.323377	0.78192	0.670764	0.588231	0.0781315	0.54356	0.655604	0.657555	0.735655	0.654403	0.302475	0.730945	0.63508	0.720875	0.513071	0.340065
cg11573518		0.576832	0.612099	0.454462	0.681869	0.790127	0.342973	0.533558	0.40586	0.546432	0.541048	0.512286	0.785455	0.81254	0.311979	0.407023	0.466099	0.603951	0.803141	0.838335	0.171474	0.526326	0.546448	0.588162	0.312102	0.79061	0.601023	0.741111	0.286683	0.656489	0.525248	0.445503	0.794855	0.698934	0.683	0.690839	0.557392	0.914592	0.50638	0.769219	0.704953	0.488248	0.802942	0.580213	0.739225	0.838697	0.752845	0.541895	0.331027
cg12789884		0.223417	0.513977	0.378681	0.528944	0.706714	0.435152	0.748099	0.426662	0.61577	0.687761	0.451868	0.546529	0.264576	0.373626	0.612747	0.608727	0.286401	0.500951	0.344428	0.296875	0.421735	0.482454	0.440424	0.460944	0.596892	0.39317	0.54613	0.773341	0.171591	0.415245	0.806542	0.351786	0.591242	0.291534	0.418158	0.36342	0.748608	0.487414	0.612834	0.597718	0.296715	0.346232	0.272882	0.515596	0.4458	0.710481	0.524867	0.347664
cg23910835		0.377028	0.179149	0.325647	0.487764	0.150426	0.0623965	0.105399	0.10362	0.119125	0.062356	0.0749659	0.189585	0.678967	0.0841106	0.0439146	0.074587	0.0725036	0.370318	0.110438	0.58118	0.0632881	0.0507998	0.0661614	0.438536	0.508373	0.0316384	0.383099	0.053893	0.0859926	0.0646798	0.510376	0.413493	0.113997	0.547492	0.357232	0.0754041	0.878375	0.174169	0.351477	0.548395	0.0336521	0.63558	0.434575	0.282872	0.48588	0.56524	0.0976171	0.038623
cg17687451		0.310843	0.734951	0.558468	0.763777	0.771536	0.634712	0.666932	0.482965	0.843059	0.724306	0.627043	0.59783	0.867463	0.643497	0.881456	0.866718	0.261406	0.704447	0.395317	0.214887	0.533647	0.600762	0.458061	0.751637	0.557308	0.477717	0.530421	0.894887	0.366	0.50471	0.853699	0.280079	0.528287	0.830737	0.459244	0.450726	0.799819	0.539766	0.805544	0.725339	0.469064	0.531875	0.578597	0.500627	0.841543	0.855169	0.672564	0.494307
cg09392940		0.564251	0.146806	0.0669856	0.548154	0.17524	0.232992	0.0768064	0.517792	0.0638872	0.356897	0.0675541	0.0844504	0.0751397	0.119284	0.0422661	0.291053	0.531286	0.357101	0.0832292	0.55167	0.0444747	0.172178	0.118848	0.219977	0.486299	0.050587	0.129733	0.0411461	0.105567	0.234156	0.0524787	0.722982	0.123625	0.383133	0.511164	0.0579942	0.0435133	0.317487	0.0979458	0.587304	0.0497938	0.725673	0.712922	0.679313	0.125185	0.617484	0.468185	0.05493
cg10168494		0.134263	0.396493	0.262069	0.294606	0.314932	0.323256	0.406333	0.27488	0.389014	0.464483	0.32977	0.243493	0.210596	0.243831	0.717735	0.336754	0.189175	0.230633	0.228668	0.0922111	0.245988	0.329028	0.17959	0.283332	0.195336	0.245526	0.307278	0.593001	0.0900923	0.346493	0.756411	0.128745	0.274445	0.150995	0.235093	0.36611	0.443915	0.54501	0.279004	0.27311	0.20514	0.320038	0.18041	0.203335	0.220364	0.244085	0.432612	0.210051
cg07834955		0.597491	0.262919	0.376292	0.659349	0.45904	0.052981	0.664996	0.540541	0.49942	0.390103	0.299411	0.508024	0.805933	0.213449	0.0904798	0.519197	0.138011	0.724401	0.0598888	0.0994096	0.338736	0.239417	0.0538462	0.079123	0.538669	0.531363	0.551303	0.130737	0.710709	0.590033	0.429672	0.887801	0.666145	0.519202	0.556817	0.114685	0.924694	0.17783	0.0968815	0.0927796	0.479146	0.764443	0.632779	0.734656	0.457195	0.215754	0.319449	0.0808824
cg00987031		0.428958	0.437879	0.69183	0.655073	0.550189	0.231755	0.588384	0.526298	0.531509	0.491442	0.656715	0.759747	0.772512	0.0860109	0.136203	0.534266	0.21953	0.745753	0.832247	0.558387	0.0965802	0.400095	0.0934242	0.66735	0.743868	0.0991877	0.505752	0.116885	0.068101	0.470713	0.470636	0.861227	0.529565	0.818869	0.786515	0.528429	0.872889	0.296922	0.139701	0.702442	0.648069	0.641894	0.106603	0.626115	0.0669396	0.697326	0.348618	0.149251
cg10683646		0.123339	0.25796	0.454782	0.477727	0.432752	0.22889	0.507112	0.385434	0.444201	0.342167	0.403767	0.48369	0.584516	0.0916496	0.106465	0.442815	0.148922	0.126337	0.388855	0.438585	0.436125	0.32745	0.68921	0.54973	0.634108	0.240216	0.347556	0.212062	0.800278	0.184866	0.39316	0.613293	0.327938	0.505755	0.44984	0.101013	0.760766	0.138201	0.581755	0.502229	0.160699	0.278594	0.570774	0.356717	0.426258	0.51292	0.175149	0.0679089
cg01899130		0.348113	0.166152	0.125699	0.550298	0.535099	0.295407	0.580572	0.104739	0.377178	0.310811	0.528836	0.656413	0.0477525	0.0438562	0.0704829	0.298669	0.105829	0.686101	0.2642	0.0393907	0.0501585	0.0418064	0.136952	0.555083	0.701054	0.0689024	0.451008	0.0872709	0.0826733	0.0814295	0.124	0.237582	0.555259	0.0827899	0.421616	0.23899	0.845405	0.0444946	0.339974	0.626687	0.618075	0.0528911	0.0429858	0.554679	0.0607943	0.670569	0.217975	0.0254377
cg03626278		0.0710228	0.0903506	0.0784812	0.296686	0.212253	0.0436425	0.418542	0.155769	0.0464645	0.064818	0.0558876	0.0800851	0.0744618	0.0530434	0.0575441	0.0484563	0.0466075	0.404728	0.0529878	0.0629027	0.159624	0.0325444	0.493334	0.666321	0.0574616	0.0407051	0.0590283	0.0535521	0.224969	0.15808	0.0697898	0.517497	0.0711498	0.54097	0.0818035	0.0523534	0.0445604	0.133563	0.0877032	0.391344	0.0592591	0.63922	0.0715837	0.386872	0.0939349	0.111352	0.200322	0.0766408
cg18093120		0.119896	0.406151	0.623544	0.714294	0.509211	0.412223	0.704187	0.578947	0.432753	0.311179	0.667365	0.589169	0.692882	0.329932	0.165518	0.493133	0.115531	0.700935	0.588928	0.103453	0.391732	0.507388	0.582039	0.398902	0.774378	0.204809	0.55496	0.149045	0.148554	0.307701	0.579205	0.402244	0.481107	0.603006	0.451845	0.34075	0.898258	0.133156	0.65035	0.38821	0.732022	0.803015	0.243055	0.527299	0.747928	0.693752	0.241634	0.136404
cg08660915		0.135681	0.408174	0.654488	0.695489	0.634285	0.465042	0.703286	0.647197	0.6092	0.435117	0.673364	0.626432	0.552578	0.178049	0.296976	0.594294	0.147138	0.767817	0.494143	0.129547	0.539068	0.646582	0.627978	0.392852	0.765264	0.244214	0.585466	0.24593	0.180096	0.239077	0.617528	0.848087	0.449727	0.246807	0.471837	0.400939	0.697744	0.313497	0.687216	0.488197	0.74346	0.783889	0.467721	0.559009	0.771804	0.7144	0.306418	0.166022
cg22851561		0.203121	0.396571	0.261228	0.45055	0.518302	0.295715	0.369143	0.323858	0.391931	0.335887	0.273968	0.322909	0.236646	0.369169	0.653682	0.444222	0.394252	0.143839	0.349819	0.419037	0.365893	0.368298	0.527536	0.481039	0.396362	0.261154	0.497635	0.553167	0.316843	0.259703	0.507958	0.174411	0.620642	0.304797	0.289641	0.381709	0.817217	0.398789	0.487082	0.267085	0.219905	0.281184	0.20111	0.251439	0.28016	0.534386	0.382805	0.267005
cg11566394		0.525743	0.552333	0.516165	0.731147	0.730005	0.585955	0.616981	0.46169	0.556284	0.630311	0.377813	0.791817	0.55511	0.487919	0.477948	0.696281	0.495955	0.559093	0.563452	0.830304	0.443331	0.585007	0.693788	0.444935	0.770864	0.817566	0.706753	0.642103	0.353655	0.64187	0.366688	0.758962	0.61118	0.617538	0.463789	0.377097	0.892058	0.406205	0.748036	0.363871	0.557754	0.73292	0.289883	0.688233	0.524272	0.760379	0.365888	0.492373
cg09269945		0.700016	0.796724	0.79723	0.865122	0.778924	0.725324	0.841056	0.618206	0.742555	0.88609	0.869637	0.891203	0.867601	0.617683	0.756555	0.860189	0.66901	0.906375	0.631483	0.907598	0.847897	0.879118	0.907146	0.850313	0.81355	0.711768	0.736238	0.568074	0.912908	0.775882	0.798109	0.911238	0.71643	0.903856	0.874398	0.824968	0.919737	0.7432	0.90474	0.539424	0.812253	0.874908	0.820105	0.878695	0.790971	0.827708	0.716605	0.355831
cg01224366		0.0861003	0.0805919	0.0739158	0.0585955	0.0505329	0.04996	0.0411	0.0510667	0.0506243	0.0533279	0.069563	0.0527446	0.0454761	0.0471176	0.0665439	0.0520892	0.0886269	0.0572768	0.041131	0.058724	0.0565317	0.0617739	0.0503686	0.107848	0.041893	0.0453882	0.0775938	0.511931	0.0555995	0.0904523	0.182845	0.054299	0.396689	0.0541874	0.0527217	0.0478482	0.225543	0.0497612	0.0569802	0.0709518	0.0508314	0.0508787	0.0641553	0.0409893	0.0666311	0.0270393	0.064897	0.0427067
cg25988214		0.109533	0.309833	0.177798	0.19322	0.227638	0.219636	0.23386	0.195181	0.215376	0.260796	0.135236	0.183779	0.13663	0.174633	0.303748	0.215662	0.109589	0.208946	0.124078	0.111747	0.130254	0.453474	0.230535	0.199549	0.220622	0.207899	0.240684	0.253742	0.0663391	0.322611	0.232605	0.0854452	0.162405	0.115364	0.238452	0.175607	0.849218	0.49784	0.154355	0.154607	0.26515	0.298731	0.125811	0.278492	0.264604	0.788525	0.490858	0.183491
cg26504229		0.0810991	0.183456	0.13471	0.231012	0.150545	0.230976	0.0932112	0.116442	0.140468	0.103819	0.0833866	0.104801	0.0970872	0.101228	0.164107	0.131954	0.110898	0.0754221	0.161465	0.0726473	0.143604	0.211512	0.0916726	0.12844	0.118967	0.0824386	0.153718	0.549862	0.0794628	0.132852	0.263205	0.0975376	0.445313	0.077623	0.181976	0.148713	0.234423	0.227249	0.126055	0.175033	0.116405	0.145584	0.135701	0.131271	0.110106	0.0970139	0.225919	0.0930283
cg15044010		0.787264	0.78016	0.598603	0.768347	0.727354	0.729233	0.858208	0.823412	0.688036	0.711103	0.511568	0.774278	0.630322	0.833126	0.855532	0.664741	0.815084	0.455601	0.814298	0.691746	0.744145	0.74108	0.708648	0.51599	0.778899	0.7766	0.924413	0.928568	0.334097	0.661755	0.919171	0.693672	0.951141	0.437863	0.90459	0.83577	0.953218	0.9171	0.649843	0.7406	0.47867	0.791704	0.727251	0.786147	0.815974	0.763161	0.926586	0.654679
cg00509485		0.485395	0.502075	0.606812	0.658562	0.366556	0.541789	0.537121	0.387605	0.479342	0.528809	0.495315	0.684204	0.555513	0.209051	0.363386	0.370482	0.233018	0.668127	0.459737	0.251744	0.448274	0.450773	0.554007	0.528095	0.436772	0.568364	0.369613	0.279719	0.23165	0.283602	0.428252	0.434939	0.497478	0.476379	0.684927	0.576161	0.284957	0.628068	0.401961	0.514355	0.598872	0.771756	0.279975	0.621151	0.757914	0.64322	0.564883	0.262137
cg14378348		0.887478	0.843723	0.826506	0.807577	0.800327	0.848868	0.811255	0.712934	0.75058	0.803086	0.650355	0.87836	0.831143	0.447208	0.702156	0.569094	0.658407	0.88062	0.866932	0.806199	0.792914	0.559785	0.605116	0.555013	0.911068	0.839216	0.628077	0.543059	0.493224	0.50047	0.662625	0.496232	0.657963	0.903378	0.875587	0.770412	0.65885	0.867229	0.656721	0.517077	0.902776	0.89376	0.89593	0.842728	0.896087	0.592059	0.797809	0.454117
cg12518410		0.57503	0.0613422	0.0329829	0.583388	0.144508	0.179948	0.0589045	0.386625	0.0335161	0.272032	0.0414685	0.0508942	0.0895212	0.0432427	0.0334116	0.126352	0.164861	0.259882	0.0471924	0.582806	0.0235111	0.0696985	0.0436168	0.155085	0.304766	0.0398395	0.158818	0.0324041	0.203265	0.280617	0.0365622	0.772506	0.0437808	0.347908	0.266157	0.0458361	0.0210903	0.336014	0.0482328	0.549995	0.0341894	0.696675	0.6722	0.645259	0.0449473	0.569473	0.499019	0.0390803
cg20489946		0.201219	0.39065	0.282303	0.276312	0.197059	0.415283	0.47814	0.336862	0.503717	0.458385	0.373477	0.322498	0.26483	0.27514	0.65913	0.366531	0.241981	0.255958	0.2683	0.0941182	0.305359	0.334132	0.235308	0.356587	0.239676	0.264466	0.440096	0.466804	0.168637	0.351233	0.780197	0.171359	0.557673	0.191461	0.29221	0.455493	0.339495	0.565616	0.219807	0.496285	0.350426	0.314565	0.449903	0.2644	0.26371	0.349832	0.558077	0.243551
cg00076195		0.46478	0.492817	0.710219	0.644654	0.521011	0.252209	0.700675	0.53135	0.522442	0.611705	0.76042	0.764959	0.787862	0.136008	0.182911	0.604467	0.169371	0.741914	0.77854	0.474261	0.131096	0.580577	0.123851	0.730159	0.662157	0.142057	0.563966	0.182091	0.238924	0.561373	0.400697	0.863993	0.5234	0.777168	0.768282	0.542521	0.885668	0.301921	0.190433	0.524659	0.425101	0.535433	0.106061	0.62265	0.119949	0.639126	0.391475	0.14919
cg23046629		0.414957	0.122186	0.0962416	0.417976	0.126086	0.195104	0.119954	0.398002	0.0696138	0.454212	0.117923	0.10897	0.112698	0.127926	0.0629217	0.162923	0.354334	0.316197	0.0873199	0.241061	0.0589616	0.0934996	0.123092	0.207332	0.441622	0.0815336	0.162571	0.0626995	0.132743	0.133375	0.0740499	0.506199	0.143347	0.33345	0.330132	0.0849746	0.083555	0.254115	0.154545	0.514225	0.0723363	0.734159	0.511616	0.585338	0.120591	0.455956	0.323087	0.0697816
cg13918042		0.540889	0.547503	0.478726	0.525685	0.619134	0.611419	0.538967	0.341039	0.524288	0.490899	0.288478	0.355412	0.29331	0.496175	0.65859	0.447922	0.277085	0.635053	0.184876	0.475548	0.29227	0.333283	0.342319	0.633007	0.338823	0.170474	0.540745	0.757439	0.199952	0.510517	0.813882	0.382888	0.529894	0.653935	0.38418	0.674967	0.878654	0.774704	0.726484	0.470781	0.396703	0.384426	0.355348	0.523272	0.221717	0.616627	0.762222	0.340524
cg22594214		0.201051	0.665591	0.490649	0.566074	0.651096	0.542076	0.685319	0.421233	0.609547	0.498445	0.437185	0.451288	0.356935	0.3818	0.75806	0.602122	0.312248	0.445293	0.63348	0.531552	0.532846	0.617854	0.550776	0.480023	0.535012	0.430756	0.660894	0.680082	0.386977	0.336178	0.826716	0.311438	0.603482	0.44843	0.220778	0.478618	0.744295	0.899376	0.481305	0.55141	0.48084	0.493323	0.275007	0.40633	0.34469	0.71464	0.731482	0.435623
cg01907098		0.0836196	0.194252	0.116643	0.260782	0.25946	0.207145	0.119564	0.231245	0.0982883	0.087093	0.0653631	0.101273	0.0608404	0.0936201	0.150515	0.125261	0.0774311	0.105588	0.177569	0.0793239	0.112456	0.145595	0.107013	0.1037	0.130568	0.0763377	0.175042	0.616228	0.0809313	0.152498	0.348038	0.190205	0.51771	0.161021	0.321359	0.166588	0.230439	0.331591	0.14911	0.249767	0.0873293	0.303151	0.103763	0.116356	0.0980886	0.171609	0.243761	0.0781044
cg17406359		0.221128	0.492499	0.664049	0.63095	0.320357	0.346252	0.570679	0.719633	0.361404	0.361975	0.468694	0.596586	0.669854	0.608563	0.296219	0.44826	0.576407	0.61036	0.486165	0.641708	0.242963	0.338495	0.615425	0.282454	0.352244	0.575368	0.423658	0.270504	0.282526	0.267849	0.382949	0.883645	0.373782	0.216772	0.66572	0.491491	0.228396	0.594192	0.418778	0.641966	0.613096	0.796987	0.807432	0.631196	0.288928	0.645749	0.419714	0.441589
cg20164505		0.33146	0.646455	0.458626	0.496997	0.535756	0.581537	0.642068	0.400268	0.679623	0.51069	0.507747	0.501014	0.346529	0.500381	0.779543	0.66699	0.66583	0.396636	0.437143	0.44805	0.458202	0.535098	0.635147	0.673321	0.475744	0.401179	0.847358	0.426586	0.427555	0.427206	0.854475	0.325047	0.457977	0.47311	0.445656	0.599073	0.712353	0.780371	0.436309	0.47718	0.428545	0.337313	0.261797	0.536283	0.322406	0.773666	0.683509	0.425096
cg07775468		0.529048	0.6191	0.515872	0.672954	0.501763	0.445613	0.730852	0.630452	0.503132	0.647006	0.440969	0.654155	0.571291	0.733164	0.463547	0.501908	0.382009	0.64198	0.546343	0.439961	0.604612	0.59113	0.53765	0.499364	0.689535	0.675935	0.675273	0.466977	0.478673	0.485485	0.48578	0.558813	0.580091	0.447643	0.642512	0.620857	0.803667	0.598989	0.563615	0.593064	0.679131	0.809114	0.7868	0.575904	0.749599	0.735182	0.590276	0.362462
cg23217419		0.453588	0.318502	0.537809	0.637058	0.40243	0.308632	0.410684	0.231155	0.272248	0.200491	0.297428	0.146785	0.622792	0.22304	0.197518	0.393941	0.112516	0.672981	0.511408	0.591625	0.394715	0.285441	0.33864	0.444623	0.604228	0.055844	0.481706	0.199628	0.127869	0.418488	0.522448	0.528011	0.486345	0.650047	0.663628	0.302636	0.829434	0.416187	0.21917	0.268775	0.460907	0.186526	0.122943	0.643771	0.408039	0.433616	0.345067	0.373803
cg14695751		0.401142	0.390102	0.29134	0.225522	0.160683	0.320899	0.331085	0.2862	0.299027	0.32295	0.494485	0.27209	0.548101	0.809528	0.668585	0.328464	0.773953	0.604895	0.150519	0.830193	0.383605	0.469324	0.205074	0.224002	0.393326	0.17066	0.503332	0.533958	0.294142	0.313236	0.546961	0.480725	0.325195	0.216749	0.398916	0.631654	0.902809	0.602531	0.285314	0.518918	0.282411	0.729736	0.349257	0.43301	0.314199	0.520788	0.667302	0.238868
cg03199651		0.125747	0.304762	0.315111	0.634592	0.425923	0.481824	0.479142	0.432806	0.146817	0.340726	0.212367	0.766969	0.317085	0.273528	0.0843588	0.46574	0.0701921	0.51618	0.41939	0.560978	0.105006	0.340539	0.823348	0.51618	0.69623	0.528883	0.593968	0.160772	0.121263	0.520001	0.13374	0.565444	0.107314	0.566447	0.276284	0.136202	0.896024	0.207994	0.328592	0.578779	0.138336	0.433567	0.158461	0.622859	0.523366	0.715567	0.261534	0.0759598
cg12784386		0.826227	0.651753	0.440373	0.583486	0.598364	0.579154	0.638825	0.756337	0.612683	0.646745	0.425806	0.594885	0.489088	0.339497	0.851719	0.595083	0.372323	0.366014	0.364983	0.645508	0.439122	0.647091	0.443369	0.427973	0.511624	0.381312	0.71307	0.623942	0.309467	0.64692	0.70565	0.479737	0.825485	0.845129	0.623133	0.4552	0.821586	0.712242	0.484079	0.52291	0.578171	0.69174	0.41676	0.572274	0.73547	0.724498	0.763909	0.418227
cg00912772		0.153666	0.392014	0.198261	0.234594	0.210541	0.298902	0.386821	0.198599	0.222104	0.296537	0.188347	0.22057	0.222931	0.215424	0.533438	0.209772	0.216155	0.168667	0.115239	0.105185	0.260947	0.214751	0.207416	0.205318	0.190974	0.119034	0.318075	0.329128	0.0995504	0.320858	0.65513	0.461273	0.407528	0.342182	0.20586	0.323923	0.844061	0.536666	0.249767	0.608747	0.19978	0.296201	0.244098	0.202444	0.244219	0.244	0.492868	0.220183
cg11630206		0.219805	0.248005	0.577835	0.416486	0.372914	0.373371	0.445815	0.40433	0.364201	0.394754	0.42572	0.487397	0.616481	0.240168	0.231901	0.403814	0.440763	0.581305	0.338898	0.417014	0.235411	0.499574	0.706644	0.412932	0.634382	0.513915	0.370823	0.346181	0.804816	0.237272	0.570068	0.386152	0.244348	0.731747	0.227569	0.171271	0.803328	0.27568	0.373765	0.526304	0.472721	0.624911	0.466461	0.238754	0.19459	0.438399	0.29681	0.412561
cg00998451		0.576182	0.379689	0.641753	0.636736	0.495037	0.45294	0.62272	0.44389	0.497994	0.418596	0.477229	0.682987	0.75564	0.181985	0.225527	0.360991	0.302901	0.733794	0.460024	0.799109	0.35975	0.535756	0.783465	0.649026	0.695723	0.508834	0.591454	0.251693	0.213775	0.416527	0.320231	0.692374	0.386201	0.77301	0.579065	0.472381	0.811507	0.322144	0.628125	0.525046	0.626538	0.657764	0.286293	0.530928	0.185772	0.587343	0.295174	0.155519
cg05861567		0.138359	0.664509	0.801098	0.830672	0.781659	0.733447	0.844016	0.657678	0.577769	0.598549	0.807364	0.691892	0.79028	0.241993	0.44541	0.773695	0.154083	0.887608	0.779022	0.164912	0.648261	0.828648	0.880058	0.568338	0.884656	0.434506	0.74247	0.288523	0.263991	0.340332	0.667104	0.914328	0.697166	0.617846	0.61562	0.640821	0.899358	0.495985	0.821877	0.574584	0.863353	0.876127	0.607764	0.742399	0.868299	0.887116	0.494725	0.363236
cg08471800		0.656445	0.220887	0.477065	0.46729	0.387484	0.400877	0.176458	0.433791	0.25391	0.185294	0.51109	0.293	0.591776	0.104497	0.0576699	0.434683	0.42071	0.421283	0.0482309	0.442534	0.284473	0.321484	0.433691	0.437252	0.561572	0.083071	0.483747	0.230688	0.567547	0.376122	0.402638	0.501443	0.417454	0.302062	0.249197	0.14012	0.762791	0.130645	0.399885	0.463918	0.396938	0.486532	0.353684	0.498564	0.42095	0.425353	0.247505	0.169539
cg20971970		0.438626	0.116804	0.112413	0.312092	0.271076	0.0909689	0.224814	0.291545	0.161524	0.108318	0.175674	0.364272	0.601285	0.0988946	0.0660268	0.141854	0.0873586	0.335782	0.516975	0.549043	0.0730447	0.101275	0.106925	0.148127	0.442807	0.561746	0.092469	0.0844064	0.151461	0.471141	0.101488	0.722532	0.380333	0.343666	0.118618	0.120522	0.765365	0.204845	0.331151	0.519252	0.209003	0.520729	0.189434	0.431595	0.163063	0.202235	0.19501	0.0610365
cg15818715		0.120694	0.341685	0.426843	0.442832	0.637366	0.291859	0.719595	0.262515	0.469297	0.57179	0.511826	0.549465	0.644801	0.48592	0.199169	0.388438	0.093491	0.790654	0.189455	0.527877	0.575286	0.550248	0.629962	0.32158	0.348686	0.592989	0.298706	0.162921	0.158956	0.405035	0.687027	0.582007	0.503212	0.54888	0.409955	0.539505	0.893651	0.115108	0.7448	0.179892	0.719563	0.760118	0.510564	0.252039	0.600311	0.70788	0.246316	0.132208
cg10858677		0.180453	0.545307	0.401333	0.546456	0.530865	0.469983	0.668285	0.546664	0.626441	0.697854	0.528146	0.34765	0.342334	0.718448	0.767769	0.550871	0.563862	0.341168	0.279193	0.205673	0.463701	0.520884	0.691099	0.43292	0.462994	0.397977	0.63725	0.755577	0.324435	0.553347	0.753644	0.269538	0.61293	0.293026	0.339166	0.54366	0.686827	0.527423	0.43869	0.613185	0.377074	0.462289	0.404541	0.403745	0.400707	0.729581	0.524988	0.493116
cg03966785		0.377681	0.114964	0.128243	0.511997	0.325238	0.0924242	0.380058	0.41688	0.110754	0.117694	0.237809	0.226361	0.0771754	0.191386	0.0645062	0.0818134	0.101408	0.431204	0.0489609	0.397452	0.0612393	0.117564	0.0510562	0.509932	0.141193	0.461226	0.0916557	0.0659332	0.112571	0.121754	0.130492	0.693744	0.0763971	0.113538	0.153159	0.136074	0.0372022	0.260293	0.225823	0.465389	0.0494501	0.561841	0.164846	0.53999	0.170544	0.603122	0.140345	0.263993
cg03341413		0.198038	0.25402	0.486766	0.739363	0.696685	0.191051	0.766127	0.405766	0.552967	0.547593	0.77796	0.780362	0.815314	0.200743	0.248054	0.655291	0.452155	0.827076	0.715133	0.721574	0.272878	0.656631	0.642218	0.729269	0.78531	0.627396	0.682161	0.168261	0.257418	0.4802	0.624625	0.726937	0.542184	0.642208	0.270831	0.252024	0.864875	0.351473	0.530001	0.567516	0.496859	0.779462	0.431677	0.724917	0.552435	0.665127	0.321191	0.161245
cg15350780		0.22437	0.524148	0.424741	0.460858	0.571916	0.509995	0.621599	0.37715	0.59756	0.529766	0.46166	0.372514	0.330439	0.257306	0.774115	0.534737	0.246361	0.408426	0.410777	0.182696	0.460818	0.468603	0.387134	0.421992	0.450551	0.354301	0.507753	0.737553	0.424289	0.542235	0.759368	0.215795	0.381855	0.332332	0.476092	0.371524	0.374433	0.411292	0.444474	0.430469	0.52437	0.461985	0.340838	0.355864	0.318237	0.587174	0.423072	0.479647
cg01403246		0.142397	0.117659	0.091009	0.352602	0.17453	0.12182	0.158632	0.223547	0.113572	0.133577	0.123323	0.298164	0.1181	0.112994	0.109145	0.12767	0.199671	0.212797	0.103277	0.156558	0.0943626	0.142767	0.403017	0.384998	0.194151	0.131773	0.167476	0.265994	0.377486	0.111409	0.148088	0.382708	0.0944259	0.29694	0.133549	0.106095	0.152987	0.215343	0.254419	0.483104	0.120079	0.64062	0.153895	0.224369	0.109817	0.354454	0.155951	0.195673
cg00213123		0.368524	0.355974	0.236644	0.472498	0.345613	0.439849	0.257124	0.519959	0.386488	0.150439	0.277102	0.449176	0.329263	0.176991	0.379503	0.274668	0.238351	0.404561	0.487137	0.393458	0.208828	0.138151	0.185659	0.260856	0.530805	0.100226	0.231879	0.196646	0.23646	0.25373	0.319141	0.503771	0.450811	0.229065	0.467117	0.380868	0.674373	0.393725	0.409636	0.455044	0.438206	0.463572	0.423608	0.506975	0.316917	0.453756	0.423875	0.450403
cg18682028		0.543009	0.610302	0.70257	0.665742	0.733659	0.603214	0.728632	0.588004	0.719852	0.740624	0.643268	0.721111	0.510257	0.732809	0.823547	0.714486	0.405451	0.576569	0.494649	0.323327	0.651916	0.895009	0.659483	0.623987	0.512657	0.51214	0.819147	0.858333	0.720995	0.52405	0.807824	0.803648	0.825311	0.699498	0.605479	0.491234	0.928526	0.582192	0.627057	0.778266	0.572302	0.762592	0.488353	0.700501	0.844453	0.716413	0.7099	0.648612
cg24164257		0.492813	0.84562	0.691467	0.641543	0.866643	0.769754	0.684256	0.496466	0.758095	0.854253	0.790124	0.786448	0.434389	0.942471	0.934635	0.915586	0.944536	0.829596	0.523629	0.924383	0.90685	0.72359	0.503802	0.752217	0.819289	0.662401	0.914645	0.928039	0.838015	0.724506	0.929197	0.346053	0.796876	0.921746	0.457521	0.751263	0.245607	0.894825	0.531232	0.641031	0.495981	0.89652	0.918654	0.570891	0.828249	0.693248	0.8236	0.931582
cg02511723		0.113051	0.492645	0.290196	0.407489	0.399893	0.377048	0.475668	0.322014	0.471453	0.562284	0.343239	0.224196	0.226765	0.629151	0.67691	0.327468	0.246498	0.240604	0.127069	0.133169	0.326373	0.270493	0.235411	0.284373	0.514082	0.224133	0.40872	0.676584	0.106888	0.382704	0.767502	0.209034	0.504105	0.187057	0.191796	0.484419	0.924077	0.445141	0.479395	0.363822	0.268986	0.36005	0.241386	0.289226	0.237325	0.682108	0.549586	0.267036
cg18208842		0.662684	0.484088	0.610862	0.422234	0.527195	0.505274	0.492746	0.623244	0.445272	0.541217	0.664534	0.634951	0.644545	0.349085	0.275833	0.362443	0.622736	0.726636	0.661497	0.383595	0.518814	0.561823	0.737549	0.428155	0.548744	0.671128	0.614821	0.261927	0.245654	0.61253	0.628477	0.749674	0.320049	0.659312	0.691164	0.33603	0.85159	0.511384	0.524645	0.558767	0.538344	0.599403	0.56391	0.632598	0.18592	0.62904	0.380301	0.586823
cg00832581		0.159947	0.666678	0.533211	0.479847	0.568486	0.463837	0.705556	0.374835	0.814752	0.589145	0.642464	0.522555	0.813409	0.627957	0.833267	0.841721	0.479928	0.865464	0.254775	0.167247	0.581825	0.790759	0.277193	0.421346	0.679487	0.887863	0.531914	0.823399	0.157816	0.431924	0.844993	0.216503	0.506469	0.231686	0.399618	0.710816	0.921086	0.621347	0.623703	0.661013	0.396651	0.487312	0.877251	0.42254	0.864764	0.84915	0.613964	0.345505
cg06520521		0.229604	0.304008	0.196898	0.275985	0.484839	0.186873	0.2901	0.117663	0.326439	0.376439	0.206589	0.176387	0.147897	0.185059	0.354492	0.291179	0.235462	0.177943	0.194747	0.1665	0.198832	0.246942	0.252037	0.411067	0.275314	0.145489	0.486259	0.586781	0.111129	0.423306	0.299678	0.217195	0.165516	0.272102	0.284685	0.15132	0.81062	0.0832751	0.526656	0.214362	0.248433	0.257626	0.153218	0.155806	0.261595	0.348538	0.141835	0.179278
cg12251939		0.130401	0.281732	0.253714	0.273475	0.266483	0.304471	0.34118	0.185842	0.314328	0.262306	0.16924	0.210591	0.161138	0.201153	0.500279	0.381595	0.210278	0.183352	0.146694	0.121698	0.248398	0.220269	0.424058	0.25752	0.249239	0.154703	0.387365	0.499325	0.144097	0.308749	0.544705	0.150224	0.358481	0.218518	0.298126	0.206442	0.671855	0.312615	0.309202	0.266926	0.282161	0.470942	0.213179	0.175192	0.241431	0.461335	0.296122	0.196866
cg24383467		0.336682	0.564216	0.474944	0.540441	0.77606	0.581512	0.673019	0.468253	0.646397	0.60998	0.445313	0.520193	0.290173	0.692191	0.809843	0.71762	0.594687	0.459262	0.597776	0.270879	0.435011	0.576101	0.607605	0.642215	0.64464	0.321593	0.796265	0.83614	0.430438	0.617743	0.740597	0.420548	0.755011	0.47964	0.482311	0.715991	0.914975	0.755932	0.575079	0.595375	0.38611	0.163934	0.453944	0.520516	0.5009	0.685668	0.739939	0.599429
cg02238826		0.0926799	0.0569178	0.259081	0.221201	0.18177	0.197339	0.11092	0.115095	0.0486794	0.0521434	0.0454138	0.11984	0.0486128	0.0355856	0.0347478	0.0566403	0.0509924	0.0522321	0.0537993	0.379723	0.0357778	0.0415842	0.0613517	0.127988	0.303375	0.0372637	0.0524334	0.0505961	0.0719511	0.0643226	0.0404822	0.0744133	0.273611	0.156087	0.0841185	0.0354204	0.0451983	0.0706678	0.0451074	0.505737	0.244917	0.602532	0.254197	0.0767509	0.0796971	0.0293283	0.0427152	0.0955706
cg08860070		0.46988	0.469686	0.772824	0.635878	0.560667	0.231924	0.613029	0.577527	0.570546	0.589963	0.737962	0.758569	0.827865	0.176301	0.230406	0.65105	0.232306	0.744113	0.776425	0.511679	0.179164	0.543478	0.165614	0.743265	0.738244	0.220017	0.469532	0.230437	0.264433	0.522055	0.415192	0.862635	0.637827	0.792744	0.787905	0.557087	0.823222	0.409463	0.19939	0.662574	0.531421	0.56578	0.140737	0.644745	0.200774	0.67893	0.489137	0.142279
cg09495977		0.530907	0.413259	0.396661	0.608205	0.430574	0.112184	0.580282	0.0625522	0.369376	0.38871	0.24845	0.535515	0.4471	0.101945	0.125948	0.366237	0.295946	0.638794	0.666496	0.461977	0.120695	0.5183	0.196568	0.419601	0.51681	0.0560446	0.58558	0.13156	0.131886	0.177343	0.328091	0.550058	0.495989	0.514544	0.198546	0.147583	0.817314	0.272852	0.461604	0.339321	0.614014	0.0812448	0.508058	0.656916	0.628715	0.588195	0.422023	0.0675845
cg27034902		0.228473	0.0573605	0.143783	0.211975	0.3549	0.395708	0.182571	0.0444444	0.12076	0.0571902	0.0681355	0.179999	0.0669565	0.0500422	0.0520139	0.057405	0.0679079	0.278836	0.0721408	0.264329	0.0665256	0.0439424	0.0572009	0.379254	0.0691479	0.0469894	0.13811	0.0663968	0.18846	0.0631322	0.0795787	0.189681	0.274149	0.146561	0.0861332	0.0531628	0.0465168	0.0863648	0.0675148	0.266055	0.0644232	0.702207	0.366001	0.330468	0.13694	0.051621	0.0572519	0.0400069
cg06580770		0.741253	0.511581	0.554332	0.552708	0.562128	0.593735	0.664614	0.65522	0.474975	0.6001	0.529646	0.691311	0.729046	0.409159	0.504044	0.544731	0.475431	0.762832	0.590193	0.508277	0.636297	0.597198	0.620897	0.512483	0.390478	0.771326	0.605741	0.274729	0.433085	0.515238	0.615976	0.676809	0.593414	0.78312	0.763878	0.454044	0.807715	0.442381	0.675627	0.657091	0.711955	0.698605	0.731983	0.647341	0.724966	0.689441	0.494973	0.537449
cg10442113		0.405927	0.409779	0.333347	0.428558	0.44683	0.166999	0.284681	0.215172	0.50714	0.521984	0.49495	0.56548	0.340422	0.416429	0.216546	0.284714	0.340309	0.762523	0.108534	0.857623	0.470485	0.206207	0.16501	0.663213	0.368503	0.79696	0.583617	0.128291	0.0797639	0.188898	0.219097	0.343276	0.131381	0.775445	0.47667	0.368684	0.102289	0.169392	0.401389	0.406433	0.692442	0.615956	0.545579	0.125265	0.135956	0.509762	0.292394	0.476252
cg05386482		0.472698	0.664022	0.662417	0.795522	0.603411	0.654064	0.81972	0.445682	0.688928	0.849572	0.577834	0.536453	0.811894	0.882243	0.804432	0.759879	0.785805	0.621378	0.286074	0.469702	0.462022	0.64933	0.506296	0.472065	0.47858	0.480533	0.763379	0.775016	0.64618	0.637342	0.802736	0.570686	0.569012	0.49143	0.381365	0.732934	0.890468	0.726467	0.566545	0.809591	0.52102	0.451674	0.73023	0.390409	0.335374	0.843311	0.758269	0.877249
cg11293190		0.433046	0.244484	0.188482	0.483891	0.295844	0.2728	0.173138	0.538012	0.153748	0.335363	0.342778	0.209647	0.266948	0.166667	0.19738	0.345714	0.174659	0.353214	0.101681	0.629799	0.166831	0.265331	0.383674	0.490838	0.307206	0.0902313	0.243433	0.4441	0.52241	0.372918	0.234122	0.635844	0.404481	0.382308	0.182514	0.270525	0.107727	0.440865	0.295913	0.473211	0.154657	0.580822	0.408986	0.506265	0.162946	0.402701	0.362449	0.388372
cg11983124		0.690342	0.493067	0.65292	0.864978	0.882968	0.825379	0.842653	0.655313	0.761019	0.666241	0.740881	0.86336	0.900889	0.445649	0.55922	0.796679	0.62092	0.783178	0.812846	0.739096	0.517604	0.74436	0.804086	0.801583	0.915099	0.716004	0.858853	0.794329	0.800495	0.574852	0.592925	0.876605	0.57482	0.629585	0.748167	0.413684	0.864806	0.598818	0.864376	0.866768	0.878579	0.797003	0.830331	0.441239	0.449733	0.861701	0.636546	0.779642
cg05919456		0.678	0.486742	0.427114	0.441092	0.537208	0.535869	0.767938	0.518845	0.564602	0.710018	0.804995	0.738062	0.845454	0.807034	0.773003	0.58124	0.870431	0.409718	0.815034	0.58606	0.457175	0.488622	0.826837	0.388916	0.751386	0.838598	0.627368	0.807809	0.277826	0.669232	0.598435	0.508804	0.846371	0.831125	0.812502	0.749562	0.869507	0.743667	0.657149	0.759112	0.328346	0.556584	0.809483	0.675228	0.83884	0.6706	0.718452	0.479714
cg19003326		0.581684	0.534225	0.32994	0.321343	0.633275	0.58642	0.503016	0.363665	0.584543	0.571144	0.353698	0.270356	0.213268	0.40214	0.789851	0.585249	0.707119	0.243863	0.255399	0.198284	0.299349	0.374135	0.610656	0.518367	0.769193	0.267433	0.725452	0.824619	0.1434	0.478669	0.819406	0.131247	0.846435	0.275764	0.26476	0.701628	0.907754	0.835322	0.311226	0.380853	0.264965	0.300847	0.239775	0.76629	0.232191	0.531557	0.80184	0.274611
cg16604801		0.131821	0.363524	0.394726	0.418771	0.520076	0.267222	0.485908	0.192712	0.436729	0.519836	0.401139	0.569645	0.391758	0.127556	0.129711	0.315614	0.222682	0.509895	0.390137	0.555444	0.229457	0.209126	0.542598	0.164009	0.61663	0.156463	0.352797	0.128035	0.132964	0.175059	0.290049	0.417458	0.424421	0.345074	0.591701	0.237754	0.82503	0.0984197	0.350007	0.247563	0.263166	0.666205	0.207103	0.490834	0.660402	0.434443	0.180937	0.529209
cg18627360		0.144501	0.0796298	0.0825537	0.425427	0.0979033	0.102581	0.0723416	0.555601	0.0823884	0.0740951	0.0420239	0.196551	0.144851	0.0753851	0.0638276	0.151053	0.0614787	0.0575359	0.0639294	0.0908497	0.0771429	0.0754561	0.0611738	0.498395	0.358175	0.26533	0.288995	0.163197	0.090394	0.0925886	0.162635	0.29752	0.289464	0.418063	0.147752	0.084877	0.0827084	0.235247	0.393978	0.330684	0.0745493	0.653835	0.312954	0.573379	0.245508	0.470634	0.18851	0.0436299
cg21968796		0.925952	0.937978	0.618085	0.911616	0.800467	0.939613	0.914991	0.89319	0.866083	0.928586	0.876545	0.911812	0.88056	0.441434	0.642324	0.672737	0.836579	0.934445	0.862808	0.305244	0.553887	0.567067	0.611894	0.875427	0.95079	0.927515	0.600141	0.470365	0.207196	0.60175	0.73602	0.758944	0.651457	0.944311	0.933734	0.864607	0.226875	0.90445	0.65947	0.889604	0.891727	0.95128	0.391586	0.885802	0.519733	0.789998	0.85773	0.578648
cg25317435		0.745498	0.837275	0.801797	0.826183	0.874544	0.739562	0.917823	0.864438	0.775701	0.926348	0.693613	0.824329	0.833768	0.906667	0.878057	0.715939	0.899458	0.850561	0.323187	0.91976	0.555725	0.63614	0.509406	0.740819	0.73214	0.460004	0.789978	0.890733	0.231573	0.577546	0.869887	0.634958	0.761992	0.340657	0.782984	0.801045	0.899924	0.769243	0.899807	0.859139	0.575861	0.689928	0.812595	0.815576	0.852373	0.855487	0.775009	0.703623
cg23872389		0.958303	0.949808	0.95977	0.959749	0.955878	0.958022	0.957024	0.952684	0.952229	0.954817	0.948022	0.951416	0.951953	0.958609	0.940102	0.953051	0.950236	0.955981	0.961697	0.949774	0.953317	0.941931	0.946572	0.946469	0.943888	0.942082	0.950127	0.952142	0.953154	0.962323	0.945301	0.94548	0.946776	0.951617	0.958419	0.952976	0.930925	0.949718	0.936413	0.948606	0.964783	0.957396	0.948288	0.957625	0.947656	0.952202	0.938542	0.947078
cg00506168		0.0706593	0.0695841	0.0779999	0.0756763	0.0506814	0.0518926	0.0444623	0.0488979	0.0600089	0.0551144	0.0668008	0.0543159	0.0573172	0.0593785	0.0775694	0.0635727	0.0561621	0.0617994	0.0540771	0.0572145	0.0673899	0.0499493	0.0592995	0.103106	0.0478705	0.0617065	0.0539931	0.677344	0.0590096	0.0705244	0.237954	0.073004	0.393187	0.0649306	0.0726603	0.0548944	0.199096	0.0520468	0.058411	0.0605677	0.0581817	0.0632286	0.0626671	0.053346	0.0792603	0.0517802	0.0660944	0.0510054
cg12025310		0.686692	0.382615	0.45956	0.601856	0.474033	0.281035	0.551984	0.50903	0.332804	0.508999	0.422428	0.615077	0.661738	0.389162	0.200904	0.440665	0.666245	0.587536	0.718706	0.815949	0.390313	0.49762	0.696037	0.482772	0.665391	0.225708	0.507562	0.414864	0.292274	0.324895	0.368925	0.564291	0.348062	0.798412	0.678708	0.421965	0.794762	0.354495	0.394072	0.230586	0.350326	0.632267	0.643144	0.493826	0.236037	0.474594	0.316779	0.466541
cg21650866		0.095091	0.311297	0.195848	0.218196	0.290618	0.234965	0.360286	0.214474	0.349665	0.337177	0.221253	0.13704	0.0974131	0.179404	0.551954	0.334376	0.0763034	0.148295	0.182509	0.068508	0.169959	0.244992	0.140221	0.225476	0.213275	0.13674	0.182123	0.346858	0.0541047	0.15786	0.573987	0.492645	0.170805	0.0634821	0.0918452	0.179373	0.748897	0.332641	0.172244	0.197577	0.166101	0.168921	0.101365	0.134089	0.136224	0.243305	0.318823	0.137904
cg05376810		0.245294	0.280249	0.415665	0.437307	0.306761	0.156225	0.429855	0.303671	0.291203	0.209142	0.463598	0.516136	0.363337	0.0402851	0.373082	0.317724	0.0412298	0.479912	0.266349	0.0378276	0.165968	0.0487628	0.398267	0.470578	0.551995	0.0258937	0.251298	0.0608831	0.0885384	0.115935	0.38506	0.599009	0.380837	0.402826	0.558585	0.331657	0.738984	0.0514892	0.489692	0.532547	0.434537	0.391478	0.110139	0.523992	0.554478	0.524806	0.187574	0.0496583
cg09996789		0.533511	0.897822	0.91675	0.714718	0.906418	0.905701	0.90599	0.894076	0.865684	0.864473	0.867251	0.725735	0.558478	0.661317	0.857185	0.877971	0.927048	0.85933	0.879021	0.926673	0.904274	0.894337	0.768283	0.737393	0.92668	0.921702	0.90574	0.710695	0.845036	0.565613	0.840218	0.564251	0.897266	0.822746	0.919266	0.847076	0.622895	0.838055	0.92129	0.710668	0.820006	0.904286	0.922983	0.886862	0.93021	0.910404	0.842522	0.591411
cg09753013		0.878906	0.812004	0.680255	0.881551	0.877227	0.786178	0.855752	0.750511	0.820677	0.862564	0.869357	0.874949	0.666293	0.396931	0.53164	0.617686	0.264476	0.894463	0.426007	0.646673	0.479895	0.671283	0.724748	0.859599	0.921772	0.918038	0.489995	0.404678	0.263493	0.685906	0.573223	0.89247	0.799865	0.350838	0.903579	0.719987	0.222712	0.63813	0.437586	0.860047	0.889645	0.875357	0.552947	0.51434	0.391401	0.885886	0.537081	0.415657
cg02561771		0.278306	0.336024	0.721401	0.69677	0.597903	0.510523	0.652269	0.630286	0.403713	0.228482	0.590223	0.781292	0.616096	0.401956	0.274616	0.423972	0.22659	0.79655	0.466354	0.589341	0.694035	0.588285	0.227773	0.690258	0.730155	0.599942	0.504702	0.431505	0.872245	0.278093	0.610486	0.788005	0.649559	0.823241	0.546845	0.303024	0.878659	0.126167	0.531444	0.712121	0.733822	0.753727	0.669843	0.484499	0.737092	0.702635	0.335552	0.114784
cg01311181		0.129888	0.349936	0.111213	0.339307	0.176747	0.199267	0.516424	0.447711	0.334998	0.233813	0.358746	0.402536	0.509576	0.414957	0.0923007	0.376187	0.0950413	0.562073	0.343462	0.464026	0.361432	0.225013	0.145853	0.418175	0.255501	0.128648	0.146384	0.107122	0.338559	0.163318	0.415148	0.272327	0.314834	0.396861	0.230526	0.292013	0.879219	0.103364	0.474075	0.123613	0.143408	0.573063	0.587138	0.315013	0.654627	0.408121	0.126763	0.113704
cg05496514		0.309642	0.367304	0.56162	0.579837	0.374066	0.250031	0.527027	0.392493	0.440866	0.404355	0.667405	0.750175	0.455495	0.415195	0.230741	0.491386	0.227397	0.681031	0.159637	0.606974	0.423634	0.306279	0.629374	0.457793	0.649201	0.224074	0.269091	0.456537	0.570327	0.442282	0.595772	0.364987	0.372957	0.724792	0.743972	0.261334	0.5072	0.357014	0.440673	0.641623	0.180741	0.698794	0.403479	0.633709	0.514011	0.528486	0.367299	0.445487
cg01702225		0.444963	0.781921	0.701594	0.735985	0.77389	0.533919	0.911255	0.612584	0.768692	0.70797	0.881208	0.510171	0.860022	0.88728	0.833242	0.775364	0.860171	0.674987	0.39933	0.184249	0.461928	0.737703	0.702427	0.498846	0.895616	0.937201	0.887181	0.89012	0.192287	0.459654	0.874121	0.784821	0.557187	0.365648	0.53928	0.844554	0.824942	0.738594	0.686085	0.521024	0.542702	0.584245	0.871417	0.643163	0.893992	0.783259	0.823702	0.428441
cg17820890		0.532416	0.0927329	0.259085	0.327239	0.119786	0.0914622	0.146643	0.08343	0.11528	0.387641	0.108199	0.410383	0.600139	0.108769	0.0654648	0.25923	0.0868571	0.175574	0.556013	0.202809	0.105047	0.106168	0.110785	0.210593	0.434396	0.278487	0.426861	0.0938927	0.15343	0.308984	0.112109	0.684948	0.443652	0.717047	0.148478	0.0777592	0.819495	0.123978	0.115465	0.417112	0.102575	0.63684	0.217454	0.536896	0.390766	0.358595	0.257043	0.0594951
cg08952029		0.756523	0.472318	0.721486	0.71468	0.545681	0.383151	0.461003	0.397086	0.574792	0.606141	0.642952	0.739473	0.75379	0.631893	0.450166	0.458876	0.406252	0.732745	0.785715	0.83368	0.530422	0.683325	0.82466	0.739675	0.52524	0.839974	0.608881	0.453232	0.39148	0.589988	0.526714	0.892179	0.671136	0.798438	0.780175	0.472103	0.894689	0.463089	0.670548	0.536373	0.742609	0.865545	0.756536	0.730371	0.59848	0.658756	0.402671	0.243419
cg06848247		0.501375	0.652208	0.54618	0.604556	0.617796	0.552967	0.688312	0.580735	0.641871	0.643256	0.601373	0.584608	0.621942	0.583421	0.738244	0.638473	0.489305	0.605022	0.502636	0.601411	0.525122	0.64493	0.579294	0.529788	0.713595	0.621577	0.593036	0.752651	0.461899	0.701496	0.754232	0.506274	0.499125	0.621163	0.546832	0.679519	0.727746	0.644326	0.596465	0.686881	0.557715	0.584234	0.636721	0.618412	0.59105	0.761112	0.580161	0.438499
cg06020207		0.405162	0.341455	0.632054	0.629826	0.428974	0.257466	0.4474	0.486663	0.334986	0.336317	0.276873	0.272025	0.60989	0.230823	0.345109	0.401365	0.193548	0.600382	0.518701	0.449752	0.308232	0.478693	0.553002	0.631215	0.790627	0.514947	0.412418	0.484169	0.210498	0.214638	0.489656	0.694568	0.378142	0.35397	0.494146	0.261195	0.867881	0.368931	0.635339	0.575816	0.449747	0.708484	0.422436	0.64113	0.233572	0.601231	0.288347	0.40987
cg20893203		0.0624022	0.104161	0.0851667	0.083957	0.0720035	0.0647063	0.120601	0.102252	0.2418	0.136032	0.183994	0.0703132	0.0670367	0.157652	0.614864	0.0774324	0.0698896	0.140779	0.0457746	0.0493736	0.0698553	0.119183	0.0836828	0.196753	0.0583458	0.101194	0.117693	0.429609	0.0987949	0.0986797	0.610299	0.0711046	0.0720673	0.0502556	0.0782865	0.109577	0.60845	0.0535026	0.101037	0.0797308	0.0871978	0.0477157	0.0779936	0.0599973	0.0543979	0.114344	0.0903012	0.0748198
cg09070201		0.849633	0.81056	0.648539	0.8565	0.841867	0.760182	0.871124	0.45604	0.709932	0.493417	0.571688	0.71581	0.65036	0.718492	0.861122	0.717176	0.862493	0.731095	0.885328	0.923675	0.647004	0.916073	0.794358	0.854945	0.636431	0.854702	0.873946	0.898941	0.63203	0.709682	0.887652	0.763235	0.85297	0.830733	0.735132	0.530257	0.913915	0.832444	0.750479	0.717643	0.609238	0.28993	0.751712	0.416039	0.755487	0.884007	0.842103	0.755338
cg11507895		0.195768	0.630483	0.372088	0.483289	0.50873	0.608227	0.663525	0.390577	0.628145	0.699341	0.537484	0.311908	0.348397	0.372656	0.771986	0.638113	0.285062	0.349066	0.305531	0.220652	0.425496	0.512151	0.479227	0.516283	0.292326	0.37917	0.639212	0.846405	0.166269	0.436526	0.547138	0.202373	0.677834	0.253014	0.33033	0.727266	0.788063	0.779618	0.473552	0.586868	0.355921	0.531925	0.424274	0.26865	0.412611	0.870214	0.758999	0.454466
cg19742492		0.884879	0.891501	0.879925	0.919802	0.891436	0.860621	0.886713	0.735446	0.834316	0.882468	0.88993	0.939206	0.909309	0.478862	0.655368	0.886609	0.551732	0.866934	0.879604	0.612067	0.765645	0.850818	0.813838	0.746525	0.904635	0.935259	0.88359	0.447605	0.668623	0.802735	0.76124	0.900776	0.89181	0.904368	0.914056	0.781203	0.845786	0.83698	0.908613	0.861699	0.858212	0.936999	0.896115	0.879277	0.882546	0.898852	0.81411	0.452287
cg09180848		0.20886	0.125349	0.472912	0.640032	0.571181	0.476757	0.649571	0.469765	0.33758	0.401617	0.24249	0.740027	0.661396	0.0789994	0.074208	0.594467	0.624506	0.501468	0.0742381	0.480157	0.278101	0.423515	0.459762	0.653077	0.753348	0.333746	0.515089	0.543972	0.556515	0.144895	0.191987	0.506046	0.300956	0.55161	0.745581	0.187194	0.879201	0.263685	0.644943	0.614767	0.600112	0.691234	0.218029	0.454477	0.469362	0.583846	0.296516	0.035022
cg22280820		0.663576	0.496035	0.53306	0.648282	0.656742	0.523674	0.49919	0.430987	0.523326	0.606623	0.629942	0.674044	0.691309	0.378295	0.263865	0.538685	0.746173	0.730394	0.670178	0.753017	0.612688	0.503124	0.732913	0.570835	0.726766	0.700354	0.490621	0.335052	0.154659	0.358379	0.416261	0.638477	0.556464	0.788884	0.758112	0.413085	0.132707	0.482047	0.581323	0.600075	0.659508	0.636197	0.712646	0.617053	0.589188	0.678355	0.414324	0.41732
cg01369479		0.930139	0.927691	0.844048	0.912879	0.836053	0.831561	0.715158	0.751007	0.769122	0.899102	0.714412	0.615735	0.890931	0.493592	0.660274	0.727893	0.948402	0.908189	0.861112	0.945148	0.844965	0.859012	0.604154	0.891412	0.950673	0.839916	0.81006	0.600257	0.234572	0.645134	0.586273	0.939965	0.911001	0.947897	0.92996	0.816588	0.232516	0.843054	0.848486	0.937709	0.893074	0.929385	0.791045	0.889573	0.891844	0.890026	0.862923	0.815746
cg05592035		0.686468	0.505166	0.683268	0.616519	0.423526	0.412112	0.575574	0.558482	0.577747	0.405444	0.648362	0.655324	0.664084	0.695836	0.618936	0.524691	0.670908	0.673617	0.694271	0.560274	0.645509	0.56804	0.707763	0.666356	0.674301	0.694214	0.620076	0.496021	0.169199	0.42902	0.458187	0.763528	0.58544	0.700389	0.429387	0.633472	0.792976	0.56943	0.641251	0.634061	0.580175	0.642104	0.501886	0.642383	0.640097	0.713036	0.499178	0.507424
cg03514351		0.311859	0.376972	0.432701	0.531933	0.358338	0.273676	0.258032	0.455672	0.332838	0.341772	0.220819	0.573182	0.583486	0.128584	0.167737	0.350067	0.189635	0.561464	0.479048	0.484102	0.25121	0.135115	0.107337	0.335835	0.502827	0.0807696	0.305378	0.140658	0.471457	0.498075	0.409681	0.591826	0.467334	0.0831605	0.497092	0.367591	0.777014	0.382668	0.334065	0.504898	0.317942	0.56006	0.4527	0.553358	0.105851	0.49258	0.407279	0.0806377
cg24080793		0.445995	0.274299	0.609878	0.813182	0.78051	0.536487	0.720085	0.478003	0.417095	0.630023	0.779068	0.597376	0.777027	0.295639	0.196418	0.555997	0.511087	0.52588	0.867751	0.607015	0.233857	0.566366	0.646866	0.566432	0.394676	0.632542	0.515125	0.170371	0.058736	0.324048	0.61824	0.860939	0.594515	0.617662	0.694759	0.704373	0.88919	0.164154	0.584129	0.782623	0.371323	0.807169	0.782585	0.804313	0.80429	0.681336	0.353079	0.54184
cg26495953		0.864163	0.822087	0.857691	0.818829	0.754878	0.718106	0.789982	0.762752	0.722535	0.857665	0.793805	0.84389	0.860785	0.757635	0.622246	0.765109	0.858309	0.859292	0.836015	0.832314	0.831432	0.743053	0.844041	0.840305	0.792638	0.847329	0.771576	0.692003	0.63394	0.823227	0.85675	0.837072	0.712145	0.847359	0.859078	0.784427	0.666547	0.89167	0.795317	0.823226	0.842717	0.860941	0.840706	0.783358	0.816197	0.813496	0.802128	0.726085
cg03459617		0.240538	0.67489	0.591548	0.585299	0.657233	0.70421	0.728874	0.44113	0.767645	0.739587	0.590787	0.668685	0.696052	0.615695	0.804489	0.717069	0.544856	0.549015	0.45987	0.267407	0.530241	0.581435	0.619165	0.509304	0.515183	0.805314	0.642049	0.843148	0.367811	0.489334	0.491662	0.428505	0.608865	0.707122	0.426528	0.652453	0.505827	0.499816	0.501469	0.703267	0.647874	0.514037	0.461062	0.402693	0.509388	0.599859	0.641551	0.513707
cg17835606		0.286845	0.457686	0.277411	0.278966	0.261296	0.345587	0.373142	0.242855	0.339738	0.255546	0.340915	0.317129	0.258307	0.252692	0.64007	0.515146	0.258262	0.258012	0.223202	0.381579	0.296201	0.395191	0.610715	0.341982	0.585769	0.162571	0.550593	0.623556	0.148836	0.305806	0.659516	0.301151	0.659258	0.32251	0.578693	0.405893	0.716905	0.622473	0.309912	0.443359	0.253288	0.482683	0.28498	0.201615	0.471916	0.472003	0.538597	0.238018
cg19861288		0.28342	0.327435	0.66396	0.671911	0.496851	0.256856	0.448338	0.105285	0.423355	0.416034	0.545876	0.680206	0.665069	0.691846	0.0959447	0.593387	0.534518	0.560806	0.390331	0.136222	0.437654	0.211489	0.528402	0.244593	0.731065	0.169219	0.597833	0.103183	0.52805	0.157564	0.581471	0.473983	0.329722	0.545072	0.436625	0.230905	0.869579	0.207136	0.283527	0.58652	0.442495	0.638368	0.12837	0.494138	0.138258	0.57864	0.1524	0.238723
cg26514793		0.789889	0.691275	0.782278	0.711851	0.619614	0.722252	0.703515	0.579587	0.601401	0.579678	0.706733	0.833981	0.854393	0.723542	0.484946	0.635933	0.861301	0.809904	0.866251	0.865326	0.810697	0.681097	0.865809	0.726134	0.724167	0.830182	0.739337	0.327223	0.738562	0.429576	0.556032	0.868876	0.840939	0.823289	0.840498	0.771203	0.467611	0.882377	0.783873	0.843628	0.801144	0.877828	0.871445	0.77541	0.821061	0.743447	0.786303	0.646916
cg05181279		0.214052	0.631359	0.412329	0.527893	0.657428	0.50913	0.6877	0.664749	0.699107	0.684107	0.535074	0.391981	0.305952	0.386153	0.73546	0.660787	0.64005	0.393127	0.396173	0.498914	0.455256	0.56307	0.556299	0.481643	0.59808	0.503174	0.73078	0.854138	0.452409	0.729689	0.798009	0.185975	0.659185	0.342586	0.484369	0.59308	0.825027	0.757934	0.536919	0.654338	0.369726	0.147022	0.398205	0.558481	0.386061	0.455647	0.566293	0.388206
cg12083852		0.773574	0.707132	0.773856	0.707525	0.571258	0.751337	0.603873	0.757913	0.455682	0.547881	0.345289	0.505645	0.629171	0.36007	0.579655	0.523001	0.531855	0.378911	0.837528	0.846212	0.469849	0.742433	0.535419	0.656834	0.823755	0.341405	0.817228	0.702272	0.537695	0.554247	0.796947	0.300934	0.879686	0.883465	0.712066	0.556794	0.715838	0.872584	0.790628	0.790433	0.516046	0.523069	0.854127	0.595871	0.65008	0.748351	0.758236	0.548204
cg04377061		0.571768	0.756961	0.781126	0.861342	0.827932	0.784962	0.787956	0.65455	0.746304	0.87057	0.771956	0.870588	0.853016	0.410816	0.705488	0.826991	0.828601	0.857925	0.824403	0.873145	0.797774	0.779773	0.858442	0.779274	0.845807	0.82777	0.801686	0.608272	0.823762	0.783003	0.795254	0.868585	0.797843	0.900431	0.867039	0.63863	0.931012	0.662118	0.845304	0.843331	0.830505	0.789158	0.695948	0.837881	0.850278	0.848152	0.73177	0.615137
cg27023727		0.313677	0.647416	0.414975	0.654229	0.677048	0.547023	0.596646	0.500303	0.654067	0.620566	0.643423	0.631469	0.766695	0.64506	0.802057	0.649747	0.869973	0.594247	0.547618	0.307657	0.500222	0.791723	0.874371	0.399637	0.864965	0.79782	0.497679	0.798771	0.3482	0.575246	0.824409	0.185696	0.695408	0.783934	0.599289	0.663624	0.900836	0.731643	0.619149	0.541021	0.628189	0.596887	0.587097	0.38624	0.458747	0.788239	0.697633	0.373846
cg02071670		0.141285	0.235952	0.597165	0.363897	0.293799	0.261292	0.160584	0.0711845	0.204539	0.144317	0.102707	0.140738	0.451579	0.126885	0.0854093	0.371434	0.193311	0.648709	0.145812	0.528319	0.244015	0.234756	0.517432	0.236179	0.527446	0.0534954	0.509409	0.402563	0.242421	0.470367	0.135199	0.558617	0.493549	0.50645	0.409372	0.43428	0.820258	0.163954	0.563018	0.583438	0.494913	0.0781877	0.121238	0.62814	0.217282	0.451538	0.35925	0.058034
cg17219326		0.653791	0.374675	0.617492	0.56797	0.511361	0.380924	0.655935	0.0954579	0.495582	0.446543	0.681791	0.718682	0.644637	0.146126	0.123401	0.331256	0.126323	0.755904	0.831039	0.512916	0.440521	0.378058	0.844859	0.454534	0.55194	0.359021	0.566489	0.0948098	0.713658	0.138365	0.275023	0.765687	0.312378	0.835428	0.699566	0.428456	0.880297	0.130404	0.549535	0.498763	0.451203	0.416146	0.340647	0.519754	0.24213	0.684761	0.249653	0.0693865
cg11671688		0.593656	0.288061	0.521318	0.597566	0.478916	0.497502	0.229925	0.561368	0.176943	0.311327	0.219354	0.362912	0.194209	0.45969	0.285304	0.478163	0.32347	0.445343	0.649794	0.527984	0.226245	0.534986	0.588873	0.604739	0.60956	0.0791006	0.33195	0.294683	0.096134	0.410281	0.404244	0.716425	0.337164	0.736901	0.355615	0.41418	0.244531	0.577852	0.430038	0.579464	0.144424	0.737663	0.569637	0.657868	0.604274	0.420512	0.502501	0.172813
cg07310406		0.237636	0.526468	0.549164	0.69229	0.594884	0.518025	0.704188	0.428693	0.372067	0.430416	0.62372	0.69616	0.701127	0.199538	0.273438	0.672462	0.46113	0.735896	0.522963	0.139331	0.488714	0.630074	0.657276	0.641436	0.694973	0.231237	0.475657	0.182514	0.236433	0.284127	0.448382	0.47853	0.412314	0.379787	0.655587	0.456399	0.648453	0.29281	0.630173	0.408577	0.779528	0.899714	0.673606	0.516015	0.712706	0.757117	0.341126	0.220841
cg03658557		0.105688	0.347778	0.20989	0.219901	0.13059	0.287425	0.262202	0.197451	0.304794	0.252222	0.267229	0.167552	0.0992579	0.230597	0.353397	0.345877	0.0839722	0.178239	0.158813	0.0536271	0.196764	0.343021	0.129751	0.237674	0.108633	0.176185	0.255873	0.430572	0.102104	0.238229	0.293862	0.101487	0.287756	0.0734788	0.166904	0.374173	0.170241	0.429633	0.151656	0.198682	0.126277	0.115703	0.200035	0.113794	0.186141	0.262278	0.399541	0.151261
cg11823603		0.851314	0.736891	0.872342	0.838662	0.802432	0.547261	0.836985	0.549092	0.786953	0.750167	0.831391	0.884951	0.866669	0.852503	0.414895	0.752973	0.737736	0.867448	0.771009	0.293481	0.759592	0.752622	0.913908	0.827494	0.856551	0.861047	0.766402	0.436232	0.905939	0.443835	0.466037	0.91164	0.756395	0.849344	0.885837	0.737773	0.420052	0.613084	0.819812	0.775883	0.824489	0.825997	0.885733	0.40793	0.90046	0.85613	0.701943	0.870858
cg03223734		0.132523	0.596848	0.241983	0.367493	0.511894	0.439813	0.441699	0.317998	0.510393	0.372267	0.282055	0.297489	0.305723	0.460687	0.841689	0.311115	0.280758	0.269554	0.253869	0.165947	0.441783	0.351602	0.28293	0.347674	0.181208	0.268212	0.440453	0.49531	0.128511	0.396773	0.521658	0.105058	0.455582	0.203468	0.267882	0.469594	0.726569	0.801723	0.247135	0.449296	0.284303	0.428204	0.394812	0.436642	0.212134	0.330934	0.696303	0.371209
cg18137450		0.115051	0.25944	0.131779	0.200084	0.148992	0.233089	0.155572	0.11433	0.117636	0.147751	0.115916	0.128466	0.183861	0.131349	0.227742	0.200602	0.214401	0.199683	0.0968792	0.0725765	0.117873	0.254331	0.123552	0.249621	0.0873249	0.0692981	0.184079	0.151819	0.10589	0.17218	0.431086	0.155131	0.253079	0.0697903	0.267321	0.159391	0.0909928	0.241423	0.110136	0.147502	0.131835	0.123702	0.191312	0.106188	0.143735	0.142592	0.25963	0.137023
cg12727795		0.203022	0.21377	0.566472	0.618321	0.466271	0.24707	0.50748	0.269623	0.41739	0.307612	0.567978	0.531637	0.58046	0.0715469	0.0626978	0.301894	0.0777467	0.485739	0.545788	0.643526	0.164298	0.11	0.145979	0.400731	0.673475	0.472942	0.127235	0.315753	0.606961	0.319613	0.479305	0.549529	0.42594	0.524671	0.357733	0.401965	0.85673	0.0934565	0.376131	0.542519	0.62465	0.582277	0.325344	0.453799	0.603051	0.408345	0.236631	0.0460658
cg21735516		0.93746	0.951687	0.964294	0.949147	0.943575	0.951918	0.941724	0.943321	0.933664	0.919469	0.941703	0.957596	0.958498	0.957333	0.832158	0.935925	0.963501	0.954153	0.962576	0.963733	0.944275	0.937571	0.947455	0.940962	0.934495	0.953399	0.960684	0.86635	0.929406	0.885109	0.885371	0.942955	0.954596	0.949309	0.958174	0.946126	0.946818	0.957531	0.93255	0.951895	0.942209	0.958306	0.958086	0.95378	0.939344	0.953781	0.948575	0.963686
cg00922143		0.930955	0.943024	0.951436	0.934083	0.949648	0.94153	0.932447	0.940323	0.933337	0.939293	0.924676	0.945564	0.94151	0.945354	0.919356	0.938779	0.960372	0.94846	0.960335	0.944041	0.945932	0.949487	0.961734	0.94028	0.957176	0.920119	0.934117	0.935711	0.9498	0.95396	0.92866	0.938095	0.942228	0.937806	0.931497	0.921249	0.942769	0.929135	0.948568	0.908508	0.934913	0.939949	0.957084	0.945399	0.953018	0.949733	0.932286	0.954375
cg10240148		0.210123	0.379839	0.170881	0.455184	0.371032	0.29507	0.369861	0.121849	0.19882	0.184097	0.108112	0.440922	0.436616	0.129753	0.150469	0.208883	0.406225	0.306824	0.180195	0.54714	0.139964	0.224422	0.530304	0.422119	0.487133	0.474191	0.419197	0.146241	0.284838	0.253034	0.183053	0.666988	0.21194	0.419523	0.511897	0.247844	0.815534	0.350687	0.501503	0.642835	0.564993	0.718749	0.393471	0.510239	0.2473	0.34265	0.267272	0.497853
cg08055124		0.219541	0.63092	0.401667	0.530022	0.528485	0.479335	0.602041	0.32555	0.567847	0.562106	0.449857	0.400829	0.399897	0.390311	0.867601	0.48793	0.709463	0.320614	0.431501	0.159757	0.397623	0.500498	0.313973	0.324154	0.390246	0.313244	0.547845	0.83734	0.127175	0.453694	0.717943	0.238795	0.595134	0.280802	0.384013	0.706357	0.871705	0.752269	0.486297	0.630065	0.343647	0.614343	0.510028	0.329082	0.553214	0.660873	0.762835	0.385682
cg02794358		0.548994	0.712691	0.532714	0.669784	0.743839	0.56566	0.907342	0.453378	0.738072	0.78927	0.596255	0.712191	0.718831	0.607902	0.806191	0.599348	0.666482	0.581037	0.485438	0.4424	0.543252	0.657338	0.578071	0.562188	0.850683	0.605789	0.771799	0.869269	0.568785	0.578057	0.427439	0.878826	0.48585	0.625108	0.656729	0.725603	0.817643	0.546413	0.662383	0.834739	0.72611	0.594815	0.534246	0.520519	0.684046	0.710289	0.478511	0.398155
cg11519366		0.614494	0.717824	0.526403	0.756188	0.796561	0.671451	0.722846	0.579674	0.794739	0.714812	0.629872	0.525934	0.534987	0.471828	0.8969	0.709268	0.512236	0.624759	0.525627	0.629966	0.575345	0.647078	0.517929	0.720072	0.638901	0.568027	0.786088	0.900693	0.370582	0.68871	0.914377	0.581017	0.875802	0.737385	0.488423	0.792558	0.902354	0.784955	0.671524	0.757447	0.520938	0.67414	0.50897	0.564714	0.494873	0.759854	0.81004	0.723521
cg19979643		0.245686	0.169855	0.259089	0.507642	0.478777	0.174737	0.302994	0.645176	0.544017	0.388141	0.663644	0.401334	0.389521	0.206424	0.226206	0.380829	0.105388	0.565703	0.776693	0.10209	0.0676246	0.0660556	0.397333	0.23557	0.667009	0.493196	0.394039	0.0968587	0.262804	0.274732	0.472846	0.712416	0.443952	0.336835	0.502134	0.218894	0.759942	0.0725811	0.394727	0.526523	0.59552	0.0684937	0.477693	0.179347	0.258262	0.560193	0.277998	0.120285
cg08076266		0.101812	0.261869	0.183003	0.184974	0.166288	0.139254	0.175911	0.455578	0.272963	0.361337	0.191748	0.365712	0.0731615	0.22633	0.0845947	0.266179	0.115623	0.151267	0.0805004	0.264046	0.148047	0.207815	0.103126	0.243516	0.119848	0.228728	0.142702	0.139738	0.0559199	0.287226	0.159758	0.123301	0.0780519	0.107435	0.297891	0.354441	0.0329484	0.19656	0.384344	0.535519	0.166379	0.542688	0.0811335	0.0938899	0.128969	0.159655	0.236928	0.0703799
cg08119655		0.397759	0.533754	0.610168	0.688729	0.776111	0.619674	0.77571	0.422355	0.665044	0.650986	0.657982	0.590623	0.597618	0.417708	0.716439	0.677239	0.699088	0.376877	0.82542	0.416459	0.558411	0.628958	0.612057	0.68509	0.781537	0.360943	0.723603	0.718491	0.594526	0.603783	0.70275	0.661835	0.683576	0.661741	0.692858	0.497912	0.901326	0.564842	0.537762	0.783857	0.537087	0.560597	0.506788	0.45119	0.78923	0.479932	0.559569	0.654074
cg14758757		0.470461	0.785676	0.589654	0.764958	0.799922	0.787905	0.685897	0.853564	0.744748	0.756492	0.514879	0.539211	0.510524	0.509848	0.72894	0.749009	0.784566	0.83866	0.605149	0.580145	0.575806	0.847276	0.683076	0.562242	0.87669	0.565494	0.779903	0.678812	0.264791	0.769048	0.89595	0.592749	0.648568	0.709699	0.875119	0.772098	0.904853	0.908135	0.882259	0.782066	0.833005	0.843117	0.559739	0.82647	0.65564	0.919872	0.912238	0.607636
cg09289674		0.636972	0.893277	0.58444	0.709912	0.83846	0.793604	0.85772	0.479951	0.806192	0.82048	0.731023	0.655198	0.818612	0.713484	0.909497	0.917606	0.902378	0.709742	0.711922	0.900391	0.722601	0.890107	0.861971	0.814943	0.775605	0.737829	0.816484	0.864257	0.22639	0.672999	0.881493	0.701801	0.854607	0.741908	0.544975	0.859803	0.922095	0.90856	0.776985	0.81371	0.599258	0.682231	0.611593	0.667439	0.860499	0.865683	0.849425	0.79969
cg01315572		0.497425	0.154071	0.472963	0.624004	0.468149	0.330543	0.646739	0.481664	0.435296	0.413704	0.608461	0.42627	0.408327	0.0852043	0.231403	0.347155	0.247248	0.649931	0.738911	0.175392	0.148248	0.314961	0.550023	0.446948	0.627676	0.207783	0.438662	0.163303	0.496164	0.440489	0.522467	0.578386	0.465436	0.754907	0.433676	0.300084	0.845071	0.372569	0.198552	0.668348	0.566544	0.716273	0.493563	0.521149	0.452333	0.62617	0.398386	0.077764
cg04928670		0.900233	0.708245	0.793159	0.795234	0.683648	0.805787	0.686808	0.709796	0.635937	0.614321	0.662456	0.799083	0.797783	0.717337	0.725125	0.554334	0.856534	0.825787	0.895627	0.780041	0.777884	0.69785	0.860697	0.741088	0.629677	0.77117	0.713445	0.343164	0.829419	0.550494	0.499745	0.84209	0.782838	0.818405	0.857592	0.774316	0.360145	0.809836	0.75757	0.83442	0.774631	0.864165	0.859775	0.746163	0.750407	0.761914	0.799482	0.663328
cg00323501		0.535007	0.181984	0.495034	0.480006	0.31028	0.283295	0.438443	0.503811	0.465147	0.49641	0.605212	0.428985	0.661852	0.431995	0.239072	0.39639	0.752914	0.688253	0.687464	0.814731	0.32677	0.496131	0.540603	0.361472	0.648237	0.491912	0.483514	0.192942	0.448052	0.23415	0.354327	0.410025	0.388895	0.766428	0.651983	0.346673	0.814109	0.325163	0.300505	0.152255	0.596861	0.648203	0.671638	0.487839	0.164581	0.571642	0.283885	0.466938
cg13931925		0.107466	0.196845	0.601918	0.472264	0.453993	0.3502	0.272767	0.493448	0.22686	0.227414	0.447171	0.377379	0.43704	0.0778151	0.0836001	0.257806	0.307325	0.474142	0.410729	0.515415	0.0957637	0.313478	0.631579	0.382585	0.629356	0.0524439	0.331944	0.361194	0.471448	0.294015	0.423124	0.588641	0.424022	0.569096	0.216223	0.229081	0.806392	0.245527	0.405211	0.529998	0.138137	0.548061	0.437906	0.553149	0.0870584	0.569528	0.353123	0.208466
cg15045153		0.379951	0.527681	0.420626	0.534907	0.715617	0.439111	0.695897	0.312292	0.642885	0.624587	0.601869	0.488024	0.542612	0.788182	0.717628	0.57227	0.483022	0.295551	0.196568	0.163974	0.44468	0.550178	0.69784	0.805895	0.61786	0.396821	0.649815	0.7608	0.0867661	0.276659	0.420989	0.288451	0.342896	0.362461	0.429653	0.305057	0.909883	0.457433	0.751597	0.629858	0.66723	0.278978	0.521396	0.392164	0.854861	0.670622	0.485895	0.360776
cg16442712		0.915185	0.758048	0.812207	0.769821	0.462461	0.818248	0.768524	0.869098	0.515904	0.611097	0.764154	0.846436	0.772892	0.352712	0.396788	0.740621	0.363725	0.85753	0.918112	0.265411	0.724254	0.587648	0.918706	0.427661	0.322376	0.197867	0.818007	0.245452	0.706397	0.386405	0.50963	0.843893	0.726757	0.909454	0.886505	0.695447	0.198197	0.868747	0.325879	0.892693	0.788968	0.917486	0.793259	0.808677	0.895478	0.593309	0.737353	0.71324
cg17844725		0.158041	0.278187	0.195154	0.498288	0.264514	0.277998	0.471904	0.31872	0.259894	0.262846	0.223759	0.396154	0.142747	0.338472	0.279822	0.39194	0.195169	0.165688	0.169572	0.159335	0.21092	0.283566	0.27024	0.237798	0.218745	0.453398	0.255234	0.286355	0.220218	0.194175	0.355586	0.0852823	0.256632	0.0918637	0.206375	0.27947	0.769462	0.381081	0.297442	0.379377	0.204773	0.251921	0.231528	0.221003	0.428513	0.533484	0.276393	0.197411
cg27629453		0.938291	0.916	0.916947	0.912262	0.926174	0.906706	0.866537	0.892436	0.82423	0.917914	0.849477	0.936346	0.936273	0.409164	0.587139	0.744524	0.93365	0.887898	0.946146	0.88756	0.888671	0.854453	0.930787	0.581499	0.95831	0.914098	0.877091	0.626643	0.350232	0.559977	0.526734	0.572482	0.923613	0.942582	0.916632	0.830944	0.357332	0.925466	0.487082	0.948998	0.933184	0.952825	0.932631	0.920005	0.930183	0.646734	0.902102	0.671112
cg11938455		0.0654486	0.339597	0.209162	0.269858	0.499024	0.284151	0.218999	0.162122	0.263715	0.433285	0.0912629	0.15649	0.10232	0.124541	0.556388	0.399652	0.112629	0.163521	0.161502	0.0816081	0.198915	0.179408	0.204154	0.472268	0.301191	0.101639	0.329485	0.581861	0.246531	0.348091	0.658175	0.149238	0.468369	0.366878	0.187527	0.227586	0.684324	0.297403	0.395794	0.313309	0.164569	0.190514	0.170125	0.288872	0.161313	0.460495	0.339955	0.124256
cg21015266		0.108498	0.358874	0.208009	0.460522	0.360952	0.406137	0.396505	0.286687	0.348545	0.244178	0.28556	0.492177	0.304453	0.431993	0.654604	0.585161	0.270746	0.265845	0.227144	0.513794	0.281338	0.570786	0.253757	0.312846	0.263781	0.230575	0.437784	0.634151	0.478378	0.258117	0.428124	0.147597	0.325377	0.183332	0.25403	0.33352	0.839636	0.54478	0.293484	0.455588	0.201546	0.436349	0.259168	0.326031	0.494822	0.263886	0.360218	0.286085
cg07464408		0.833579	0.852575	0.844966	0.819165	0.788424	0.758906	0.825435	0.532991	0.683576	0.864707	0.761461	0.831731	0.898318	0.388172	0.510247	0.741413	0.852489	0.896217	0.665858	0.420314	0.45835	0.589574	0.636757	0.833918	0.90312	0.871491	0.773407	0.351937	0.228675	0.461023	0.559083	0.910245	0.542985	0.875405	0.81306	0.803306	0.161795	0.828552	0.803222	0.784666	0.782368	0.825236	0.880572	0.724286	0.871166	0.891014	0.660386	0.524493
cg22646393		0.827155	0.724525	0.710846	0.723556	0.654666	0.773597	0.757671	0.718081	0.511211	0.663724	0.416594	0.724435	0.82169	0.368489	0.426444	0.454545	0.500393	0.738935	0.835354	0.471076	0.630643	0.716298	0.842249	0.676894	0.859107	0.312719	0.668822	0.403432	0.230307	0.597853	0.424958	0.522335	0.490088	0.869093	0.786086	0.727978	0.226984	0.793188	0.745079	0.831743	0.646263	0.871487	0.384427	0.783867	0.691656	0.669833	0.764561	0.385817
cg04728789		0.301917	0.398089	0.279178	0.39219	0.382579	0.468349	0.312069	0.246256	0.254161	0.221217	0.178162	0.252405	0.257574	0.206304	0.562779	0.305712	0.286558	0.288641	0.271107	0.124005	0.27281	0.435533	0.358673	0.322636	0.259089	0.152826	0.322386	0.490233	0.338245	0.292405	0.585338	0.398859	0.455168	0.680417	0.397446	0.365988	0.572718	0.408695	0.418726	0.544005	0.279869	0.331585	0.306119	0.29876	0.297256	0.34174	0.357944	0.18783
cg07254421		0.793046	0.445376	0.36792	0.641394	0.358755	0.418583	0.618847	0.281598	0.239389	0.38681	0.482901	0.777126	0.682205	0.105012	0.194493	0.395458	0.157724	0.560447	0.610168	0.575417	0.121761	0.317051	0.139145	0.691711	0.291615	0.565422	0.42132	0.110302	0.142304	0.27018	0.208302	0.89388	0.648974	0.144692	0.78648	0.543435	0.0639394	0.433967	0.46782	0.718387	0.371159	0.774708	0.784102	0.419923	0.820545	0.624685	0.225341	0.120566
cg02072885		0.661871	0.0690999	0.0450291	0.624246	0.0570256	0.0333103	0.0465337	0.526036	0.0286	0.0345987	0.580292	0.532802	0.0375475	0.0429487	0.0265027	0.0321285	0.0274045	0.0798238	0.0369042	0.810166	0.0324788	0.47848	0.027077	0.0587994	0.585324	0.0441402	0.206474	0.0290944	0.151446	0.0755895	0.0320051	0.53992	0.363471	0.152399	0.0320452	0.0238331	0.0264473	0.227949	0.0369788	0.632429	0.0222365	0.701522	0.028754	0.521366	0.0885146	0.59527	0.456367	0.0371242
cg26340968		0.239587	0.617578	0.769997	0.784718	0.822448	0.421348	0.789792	0.381363	0.842729	0.701568	0.806777	0.831934	0.869683	0.82614	0.712507	0.830162	0.823477	0.894085	0.195209	0.378796	0.774532	0.839541	0.900862	0.860194	0.876604	0.903183	0.79268	0.489207	0.690205	0.424297	0.723894	0.671556	0.781327	0.881834	0.750596	0.752875	0.940386	0.399449	0.908486	0.518062	0.699056	0.87645	0.867305	0.517553	0.89141	0.872023	0.572114	0.256659
cg01101344		0.381279	0.226419	0.445068	0.541404	0.339066	0.276687	0.506457	0.400222	0.179412	0.213487	0.665622	0.671775	0.462515	0.1298	0.241608	0.281479	0.399665	0.576126	0.157151	0.583389	0.24506	0.0777216	0.114578	0.12038	0.392823	0.095421	0.35235	0.135784	0.46415	0.395026	0.311496	0.453326	0.443368	0.409672	0.431517	0.137351	0.875771	0.233032	0.532447	0.660773	0.555232	0.409811	0.604533	0.333843	0.751899	0.471269	0.376382	0.0847582
cg10492953		0.146358	0.144728	0.204498	0.572198	0.23911	0.287057	0.416556	0.390959	0.199192	0.192132	0.631475	0.19658	0.164784	0.56416	0.142248	0.138405	0.111466	0.560715	0.103722	0.428984	0.107796	0.181308	0.112797	0.438142	0.696842	0.128858	0.120853	0.124869	0.162408	0.1707	0.198242	0.801512	0.149009	0.220993	0.161154	0.13366	0.0762673	0.321916	0.402364	0.584565	0.10705	0.716866	0.214034	0.673834	0.301109	0.60277	0.169294	0.429826
cg11969755		0.747427	0.930665	0.801087	0.917885	0.9323	0.932223	0.913835	0.767345	0.927181	0.934613	0.929401	0.919045	0.934521	0.73643	0.875549	0.902703	0.930787	0.93087	0.949572	0.952318	0.837419	0.953363	0.935617	0.801002	0.957076	0.946853	0.885983	0.953708	0.661855	0.738846	0.959101	0.928247	0.92138	0.787955	0.894098	0.9119	0.933657	0.935315	0.830397	0.943356	0.650177	0.826313	0.844661	0.907564	0.94946	0.952953	0.930658	0.936561
cg23728867		0.905375	0.840004	0.827008	0.876888	0.872786	0.788385	0.855741	0.774211	0.823145	0.822899	0.884491	0.849546	0.879903	0.592766	0.6236	0.820119	0.843293	0.889747	0.923988	0.921448	0.737334	0.851202	0.89323	0.863259	0.904997	0.904644	0.849986	0.426487	0.899862	0.789171	0.638666	0.923849	0.801552	0.911565	0.885582	0.66955	0.51996	0.758819	0.848559	0.873103	0.803842	0.840698	0.851552	0.862638	0.863395	0.868258	0.802699	0.743338
cg21776667		0.22645	0.667819	0.608418	0.732441	0.8285	0.736273	0.79898	0.60455	0.838392	0.744946	0.685611	0.616546	0.730662	0.445471	0.841467	0.755805	0.486387	0.414978	0.290409	0.230972	0.64822	0.569998	0.507929	0.669705	0.825771	0.730213	0.799926	0.896471	0.168926	0.742245	0.848623	0.29763	0.603959	0.447325	0.653191	0.752942	0.938767	0.787326	0.880871	0.842612	0.594435	0.791296	0.715504	0.420128	0.45165	0.881342	0.788692	0.794297
cg23381232		0.125221	0.59012	0.291976	0.560656	0.379884	0.409459	0.516632	0.405292	0.455474	0.615571	0.483402	0.334739	0.405803	0.263667	0.538573	0.619638	0.185185	0.270885	0.225444	0.129742	0.353105	0.404644	0.242535	0.312695	0.376382	0.308947	0.709213	0.403818	0.142471	0.342279	0.678032	0.311023	0.349315	0.215378	0.271474	0.542905	0.872242	0.523106	0.636054	0.638125	0.605656	0.298283	0.439208	0.204362	0.649687	0.47622	0.540308	0.331388
cg05578480		0.422655	0.725273	0.268771	0.422855	0.529849	0.596426	0.702944	0.461617	0.584316	0.639315	0.563278	0.602465	0.346917	0.470217	0.849427	0.679367	0.721998	0.5	0.42173	0.193684	0.260285	0.562337	0.516358	0.283181	0.243302	0.348672	0.905733	0.868896	0.11384	0.446941	0.644246	0.242004	0.566394	0.233649	0.387231	0.795507	0.847523	0.89769	0.542932	0.469785	0.466641	0.462322	0.517708	0.447026	0.420405	0.788749	0.779633	0.434505
cg19881895		0.913603	0.783581	0.808064	0.775958	0.739329	0.842278	0.840204	0.471252	0.754081	0.748689	0.834609	0.91027	0.934505	0.570291	0.566231	0.782427	0.955471	0.891632	0.908135	0.937322	0.714571	0.810602	0.920605	0.824118	0.833897	0.909108	0.830917	0.33212	0.803942	0.455232	0.895588	0.898019	0.919463	0.91274	0.887222	0.853526	0.346922	0.939216	0.864827	0.850609	0.848485	0.925912	0.935815	0.809561	0.909524	0.881724	0.811522	0.567889
cg19009471		0.463086	0.371988	0.477421	0.525483	0.47171	0.357871	0.50088	0.276392	0.408496	0.420367	0.53563	0.589249	0.683885	0.199847	0.207541	0.419304	0.21685	0.429675	0.16232	0.165532	0.368712	0.434755	0.394275	0.537088	0.558806	0.400461	0.324371	0.4	0.271709	0.470396	0.186021	0.81167	0.4452	0.404101	0.565827	0.341148	0.857388	0.185473	0.513894	0.427941	0.602955	0.491385	0.626634	0.456446	0.561784	0.497573	0.32235	0.190267
cg04203508		0.109732	0.146019	0.0423427	0.0855345	0.0752673	0.120226	0.104293	0.141991	0.0915495	0.0868435	0.0884918	0.112082	0.0680576	0.0553859	0.153509	0.0825619	0.0737148	0.117529	0.0763046	0.057274	0.0650753	0.0696375	0.057313	0.0695165	0.0725699	0.0745382	0.154012	0.0910096	0.0528581	0.138948	0.345552	0.0734388	0.116724	0.054576	0.101836	0.110861	0.0526439	0.180065	0.125983	0.397911	0.104033	0.138513	0.134007	0.0778527	0.113561	0.0783551	0.153187	0.132016
cg08845123		0.200134	0.239202	0.26559	0.482556	0.221442	0.223114	0.223975	0.521154	0.26536	0.29453	0.190361	0.206666	0.137652	0.133056	0.189578	0.40127	0.165374	0.109695	0.248008	0.683394	0.145162	0.472113	0.183255	0.452271	0.413789	0.174741	0.440441	0.150464	0.318501	0.253197	0.239452	0.425166	0.515183	0.132798	0.170268	0.220272	0.105692	0.33631	0.339754	0.530991	0.115808	0.572085	0.292206	0.496879	0.150903	0.448252	0.295802	0.127877
cg16860686		0.419979	0.514055	0.667194	0.732259	0.613736	0.556239	0.536789	0.68085	0.374147	0.407742	0.546164	0.781861	0.709027	0.464856	0.291493	0.39069	0.203517	0.794293	0.828571	0.576286	0.57815	0.478206	0.53508	0.633869	0.78071	0.717861	0.606681	0.601785	0.818931	0.581667	0.690075	0.59923	0.617857	0.83759	0.590204	0.512032	0.878557	0.461611	0.67858	0.695807	0.718313	0.779446	0.576774	0.611772	0.789565	0.721736	0.369149	0.555857
cg11006995		0.532166	0.312277	0.204769	0.480518	0.261107	0.146778	0.494409	0.192274	0.132882	0.297599	0.620414	0.152217	0.104594	0.0885954	0.108925	0.451578	0.190213	0.383375	0.115671	0.553793	0.29054	0.362485	0.512899	0.4383	0.719839	0.273324	0.183229	0.122209	0.764055	0.254559	0.191458	0.111944	0.160745	0.730047	0.641414	0.165369	0.610106	0.311132	0.0823949	0.265356	0.508037	0.661541	0.350912	0.261443	0.74843	0.547902	0.331086	0.233482
cg03297783		0.447966	0.167187	0.219892	0.557062	0.407768	0.322865	0.526639	0.295906	0.30123	0.408547	0.380846	0.45125	0.484915	0.103682	0.037922	0.285369	0.648903	0.58287	0.712623	0.81544	0.461606	0.264102	0.764171	0.393029	0.652578	0.421957	0.0298532	0.04354	0.568901	0.387257	0.101482	0.790803	0.337388	0.253592	0.57744	0.239278	0.823072	0.0410084	0.463792	0.406071	0.59412	0.482618	0.139514	0.051763	0.627228	0.538935	0.16647	0.454382
cg03387135		0.0854522	0.0390209	0.044591	0.229486	0.0485659	0.0739758	0.0464139	0.356816	0.0327885	0.0506034	0.0373598	0.180479	0.0571045	0.0461987	0.0353911	0.105966	0.0422969	0.0394443	0.110885	0.0586348	0.0682601	0.0328415	0.0362507	0.464743	0.392155	0.0759545	0.114225	0.0768846	0.0423358	0.0510149	0.0654989	0.0934458	0.148504	0.400708	0.170586	0.0469538	0.0340934	0.165946	0.206397	0.325607	0.0450352	0.50704	0.0955819	0.532633	0.169378	0.43483	0.226043	0.0377741
cg08451870		0.312981	0.61934	0.501213	0.634284	0.598818	0.605966	0.7417	0.386366	0.55788	0.613864	0.615799	0.597516	0.772408	0.5	0.681438	0.59074	0.632465	0.613777	0.317388	0.610689	0.477838	0.53116	0.367625	0.548763	0.744516	0.679936	0.606325	0.64069	0.405151	0.590613	0.754089	0.437257	0.74977	0.649769	0.626241	0.55186	0.839504	0.799468	0.62704	0.727005	0.564364	0.451477	0.66737	0.609986	0.793125	0.685548	0.735072	0.38746
cg19636519		0.879012	0.66488	0.75938	0.7503	0.742123	0.665863	0.767973	0.621516	0.660134	0.708344	0.776758	0.825746	0.75047	0.456576	0.374776	0.61349	0.874053	0.827889	0.842708	0.883807	0.791802	0.741591	0.878315	0.722957	0.811823	0.879644	0.774518	0.281921	0.732182	0.51986	0.397056	0.493283	0.661539	0.876584	0.834009	0.606084	0.225418	0.734893	0.378141	0.796773	0.788305	0.811718	0.791036	0.770069	0.855031	0.648432	0.754643	0.725057
cg00264133		0.712948	0.835624	0.516772	0.733983	0.649938	0.753515	0.806035	0.679171	0.622556	0.780038	0.734525	0.853588	0.758558	0.48949	0.759082	0.659503	0.869677	0.792774	0.670527	0.741105	0.604478	0.708523	0.835777	0.692765	0.454565	0.733981	0.806757	0.841935	0.575953	0.693238	0.87998	0.803278	0.548919	0.640163	0.703584	0.850098	0.888676	0.888479	0.555903	0.653492	0.764475	0.876664	0.643812	0.475843	0.722361	0.832171	0.861284	0.730788
cg01022200		0.625005	0.533525	0.649824	0.758936	0.554733	0.453947	0.6055	0.383031	0.421377	0.423924	0.613301	0.339756	0.687613	0.218132	0.292991	0.533178	0.215514	0.77822	0.608448	0.658388	0.636295	0.429237	0.469733	0.62429	0.757906	0.119323	0.661402	0.366387	0.329209	0.54927	0.674671	0.569321	0.6264	0.77535	0.760141	0.481757	0.851809	0.57649	0.428529	0.400733	0.744802	0.273988	0.325959	0.726577	0.549068	0.68243	0.55587	0.20259
cg03628719		0.190912	0.21113	0.614862	0.510228	0.400503	0.224058	0.151072	0.0558449	0.181437	0.102505	0.129658	0.119043	0.482922	0.0862684	0.0655701	0.337223	0.117764	0.651843	0.211801	0.599354	0.293225	0.425085	0.0889521	0.0983375	0.635153	0.0418583	0.451723	0.408115	0.138131	0.357204	0.122249	0.209732	0.456639	0.463259	0.327391	0.372153	0.871667	0.102392	0.570777	0.410708	0.569327	0.0579011	0.309189	0.548325	0.592317	0.442541	0.25041	0.0405016
cg01698108		0.51806	0.051703	0.036328	0.532588	0.0503227	0.03225	0.0347959	0.330357	0.0390074	0.0321913	0.484424	0.244994	0.0427439	0.0346754	0.0267676	0.0320377	0.0317893	0.0926735	0.0292253	0.435782	0.0344962	0.317553	0.0294486	0.0403549	0.508804	0.0583628	0.139405	0.0306517	0.0993562	0.0695122	0.0423225	0.389927	0.319566	0.146821	0.0465797	0.0292788	0.0242215	0.154943	0.0313825	0.489168	0.027261	0.66452	0.0292362	0.438309	0.0560739	0.482975	0.422422	0.0320841
cg12424504		0.476657	0.673177	0.458764	0.606462	0.677523	0.497411	0.672157	0.407293	0.630202	0.778901	0.533025	0.401057	0.561396	0.44608	0.717533	0.679721	0.628126	0.489839	0.287656	0.236864	0.353796	0.55831	0.431111	0.567294	0.824146	0.494372	0.670367	0.80907	0.178768	0.583214	0.600007	0.301658	0.470767	0.849681	0.52448	0.561354	0.831386	0.630364	0.455602	0.507879	0.477355	0.571412	0.446562	0.50147	0.531946	0.616546	0.641914	0.448138
cg00464814		0.0840171	0.213568	0.165262	0.115753	0.161245	0.177465	0.10241	0.0790801	0.1007	0.1411	0.0965985	0.0893485	0.0710989	0.104425	0.247591	0.102641	0.376207	0.0820342	0.0751353	0.0615649	0.0909185	0.110266	0.0836586	0.11705	0.117744	0.0614742	0.233275	0.192928	0.0699327	0.147772	0.383794	0.0600333	0.263397	0.10848	0.18365	0.210047	0.244352	0.296778	0.11636	0.168638	0.117401	0.231358	0.124901	0.154429	0.127949	0.0671866	0.293623	0.100639
cg00250391		0.688162	0.712953	0.664074	0.674355	0.767756	0.650653	0.746287	0.573928	0.712495	0.809969	0.782075	0.670298	0.763812	0.538254	0.590806	0.620937	0.712404	0.793212	0.713925	0.690648	0.667039	0.717444	0.755925	0.709379	0.76542	0.765229	0.71086	0.501441	0.47023	0.501412	0.619392	0.768996	0.680598	0.684734	0.617231	0.545293	0.411284	0.528568	0.653772	0.78952	0.793559	0.698767	0.821462	0.572699	0.791457	0.760013	0.52134	0.775296
cg06238409		0.0849022	0.103469	0.111088	0.0974293	0.05725	0.0627815	0.147982	0.229451	0.132541	0.101581	0.135571	0.223618	0.0592852	0.0400895	0.0387028	0.1299	0.0410808	0.219654	0.0508293	0.544273	0.0632993	0.0605402	0.0860154	0.10256	0.55174	0.241384	0.0571202	0.0544885	0.0413581	0.0928606	0.0730888	0.523949	0.0402541	0.125499	0.0824287	0.0567478	0.0623817	0.168222	0.0736888	0.665044	0.0812791	0.782991	0.0487883	0.366235	0.114626	0.357464	0.111719	0.0309783
cg13466576		0.906126	0.930356	0.863619	0.920131	0.937895	0.870258	0.941557	0.921987	0.919594	0.94421	0.705946	0.92238	0.921359	0.921141	0.900188	0.936781	0.925103	0.944228	0.946771	0.578687	0.935597	0.938381	0.928983	0.940796	0.928545	0.940318	0.913712	0.568375	0.924559	0.898467	0.646827	0.907037	0.873751	0.938681	0.94713	0.899899	0.939166	0.838145	0.943618	0.7768	0.938372	0.915738	0.705007	0.775042	0.895687	0.892946	0.909427	0.896866
cg09610644		0.886964	0.898168	0.907481	0.913524	0.891344	0.883165	0.898267	0.884814	0.899413	0.902322	0.874478	0.906712	0.904108	0.867075	0.698251	0.882786	0.916385	0.928839	0.928864	0.898692	0.83577	0.887255	0.921778	0.89445	0.923775	0.893518	0.890524	0.718936	0.906923	0.613781	0.870228	0.88569	0.898001	0.933176	0.916883	0.850945	0.902601	0.925862	0.903606	0.920423	0.909705	0.907976	0.901889	0.910407	0.890757	0.907874	0.870393	0.919976
cg05754435		0.462245	0.0467054	0.0368958	0.0846658	0.0339782	0.0393038	0.0414897	0.0736361	0.0494361	0.0323667	0.0915605	0.0448838	0.0777805	0.127841	0.0511452	0.0812726	0.309588	0.178162	0.0336197	0.02166	0.0398436	0.0625251	0.0268148	0.049292	0.031955	0.019556	0.0439852	0.0368679	0.0484444	0.0569099	0.0620433	0.39451	0.050066	0.0512821	0.349928	0.0731599	0.0186575	0.171234	0.0464608	0.329665	0.0311656	0.207156	0.184473	0.185982	0.0430874	0.133225	0.114197	0.199277
cg26022526		0.388749	0.121283	0.342332	0.611985	0.384488	0.118149	0.406137	0.0895934	0.237564	0.232736	0.169862	0.543929	0.397507	0.128073	0.105562	0.259794	0.346025	0.593514	0.422902	0.788819	0.136447	0.256174	0.440862	0.333426	0.609231	0.221278	0.547139	0.115037	0.582253	0.285324	0.211669	0.469228	0.345978	0.593571	0.162936	0.164767	0.567292	0.294826	0.532043	0.179062	0.220326	0.126666	0.340648	0.550876	0.454201	0.487919	0.390514	0.0792448
cg08123444		0.689595	0.568641	0.546161	0.626816	0.517496	0.562657	0.685319	0.42917	0.657736	0.665841	0.726342	0.670227	0.745866	0.706202	0.376378	0.619081	0.788247	0.807379	0.505332	0.716994	0.51701	0.618103	0.769214	0.713849	0.571711	0.755469	0.459053	0.610695	0.690762	0.570822	0.650924	0.800669	0.585102	0.630061	0.6606	0.660708	0.850301	0.355497	0.640637	0.643879	0.722581	0.701675	0.570586	0.61784	0.699326	0.740197	0.481699	0.437307
cg05020685		0.286852	0.529197	0.353489	0.707252	0.602499	0.545736	0.768144	0.59365	0.618567	0.711049	0.433801	0.62361	0.708867	0.177461	0.295065	0.474051	0.459355	0.527442	0.734796	0.863706	0.41801	0.446462	0.583385	0.359514	0.846858	0.359852	0.247502	0.244491	0.277653	0.297767	0.304339	0.800042	0.230931	0.859353	0.797442	0.605391	0.87929	0.277096	0.414167	0.786795	0.536826	0.264967	0.36152	0.667317	0.405904	0.464391	0.394914	0.381287
cg09354380		0.0733784	0.0814289	0.0751695	0.105027	0.0825016	0.0621985	0.242773	0.0918084	0.149811	0.0751995	0.124921	0.260347	0.209256	0.127534	0.184339	0.267798	0.0661079	0.250257	0.0528865	0.0341175	0.0804552	0.136154	0.057541	0.152993	0.0620945	0.230244	0.146836	0.379905	0.0468581	0.116263	0.368745	0.274254	0.06602	0.0454106	0.0704014	0.137826	0.120711	0.0454842	0.0843916	0.17807	0.0422814	0.0705977	0.0489522	0.0540364	0.0643382	0.148735	0.0934878	0.0695645
cg11690826		0.395028	0.856931	0.674235	0.767788	0.779954	0.76778	0.812686	0.578499	0.787582	0.861825	0.836145	0.702214	0.725333	0.557652	0.767011	0.656226	0.85693	0.835293	0.59919	0.22272	0.55301	0.668667	0.779089	0.844811	0.735643	0.763791	0.870288	0.853862	0.194628	0.533222	0.865468	0.85543	0.835045	0.859903	0.616124	0.834062	0.89176	0.909721	0.865871	0.659869	0.78187	0.777173	0.741336	0.708258	0.643781	0.901955	0.86767	0.480072
cg11763800		0.294369	0.776685	0.289949	0.407389	0.455959	0.641848	0.828678	0.496627	0.545736	0.624667	0.489866	0.360602	0.341302	0.547032	0.780804	0.522616	0.450811	0.314904	0.359687	0.215111	0.393163	0.465445	0.34949	0.458321	0.260427	0.587311	0.428967	0.749392	0.185099	0.412667	0.78103	0.730767	0.491755	0.298673	0.386656	0.704729	0.535271	0.720033	0.708645	0.486708	0.380201	0.391497	0.463325	0.311757	0.61883	0.486423	0.578315	0.398488
cg11936341		0.553037	0.609328	0.767226	0.878037	0.500086	0.7571	0.588383	0.813877	0.57603	0.64143	0.48915	0.538578	0.651633	0.321088	0.477423	0.557317	0.366213	0.856333	0.829507	0.235214	0.658978	0.460402	0.384703	0.659415	0.859201	0.367401	0.588514	0.285586	0.255542	0.436621	0.296921	0.433554	0.451577	0.356649	0.917121	0.782105	0.10395	0.751309	0.789123	0.863814	0.873724	0.903387	0.649133	0.885246	0.722998	0.867104	0.58325	0.373041
cg18785787		0.632207	0.750472	0.697448	0.622753	0.601778	0.663272	0.782623	0.774152	0.455429	0.42037	0.785396	0.76135	0.735265	0.402257	0.798694	0.728569	0.451059	0.833934	0.795958	0.145757	0.471414	0.786793	0.910462	0.814623	0.375349	0.845089	0.763151	0.791142	0.759053	0.459483	0.86354	0.895547	0.859162	0.371963	0.684177	0.576152	0.874355	0.76974	0.566613	0.872024	0.71677	0.782513	0.453587	0.796467	0.553472	0.859661	0.801932	0.774742
cg08336604		0.337424	0.456896	0.207193	0.338367	0.28669	0.358867	0.424618	0.245437	0.428831	0.468875	0.531637	0.293609	0.2344	0.39412	0.722084	0.563818	0.76041	0.235313	0.211722	0.278274	0.31636	0.662338	0.376165	0.567279	0.221325	0.618398	0.665659	0.772199	0.475731	0.388809	0.728605	0.297175	0.593793	0.213766	0.229401	0.625166	0.863853	0.616874	0.356541	0.365434	0.201977	0.382126	0.239176	0.448134	0.285968	0.672237	0.620029	0.282583
cg14850945		0.120694	0.668467	0.27364	0.496789	0.422266	0.448136	0.520542	0.628153	0.402191	0.479942	0.306082	0.269659	0.269013	0.316097	0.365431	0.330256	0.239423	0.272362	0.247452	0.136225	0.326063	0.332528	0.213954	0.287774	0.507499	0.267844	0.349143	0.56633	0.106457	0.327784	0.437694	0.172398	0.416114	0.149945	0.494799	0.380078	0.738718	0.657668	0.556532	0.482629	0.245272	0.635228	0.255093	0.31294	0.311244	0.346842	0.528081	0.226157
cg24676283		0.153106	0.738746	0.417224	0.504324	0.681564	0.619987	0.686732	0.454493	0.670153	0.743145	0.504713	0.442295	0.353851	0.701933	0.934941	0.54088	0.493715	0.348834	0.414438	0.246464	0.445724	0.506326	0.327629	0.486464	0.56936	0.401903	0.649099	0.839936	0.390226	0.567091	0.873521	0.243165	0.643621	0.429626	0.582142	0.759422	0.731172	0.828827	0.524458	0.643347	0.582828	0.483152	0.501632	0.478124	0.479974	0.504272	0.73264	0.47078
cg01956717		0.406049	0.0653508	0.0847961	0.340635	0.102911	0.239714	0.262706	0.246118	0.0684623	0.0498085	0.0987417	0.0849547	0.0610157	0.0402639	0.0506429	0.0712913	0.0815537	0.256779	0.0502592	0.04642	0.166987	0.0416196	0.498483	0.0703186	0.0494072	0.0477963	0.0669981	0.0564865	0.0543733	0.0925171	0.0898537	0.0647716	0.0591514	0.0873473	0.259574	0.109881	0.0374186	0.151639	0.182083	0.384353	0.0663745	0.566307	0.0644591	0.0715741	0.0789427	0.203578	0.121111	0.0343536
cg01144053		0.293975	0.196699	0.1705	0.237499	0.430807	0.1769	0.472207	0.407943	0.208442	0.311578	0.154142	0.118969	0.121311	0.13778	0.112577	0.27207	0.0794962	0.091941	0.128858	0.115979	0.151257	0.162699	0.147759	0.127333	0.149882	0.238885	0.176153	0.104844	0.0571541	0.128133	0.112604	0.439253	0.114093	0.143288	0.653693	0.124788	0.0721362	0.115555	0.324482	0.67027	0.109341	0.713899	0.478596	0.175036	0.437543	0.297494	0.0666493	0.104488
cg26311932		0.274925	0.478144	0.71536	0.646381	0.615451	0.476527	0.671744	0.728441	0.554901	0.611223	0.586566	0.621452	0.79118	0.415257	0.338144	0.495358	0.228183	0.811745	0.460043	0.557795	0.533649	0.64338	0.600641	0.504015	0.659037	0.233712	0.624114	0.284373	0.348688	0.471488	0.522392	0.596471	0.476791	0.811384	0.731894	0.496441	0.852716	0.324957	0.69517	0.649247	0.757961	0.591847	0.688272	0.717693	0.606689	0.664285	0.380237	0.79547
cg11361895		0.186763	0.654528	0.45431	0.571724	0.722653	0.657433	0.763556	0.382763	0.680542	0.599927	0.593205	0.364509	0.3365	0.40674	0.775877	0.635835	0.33207	0.502763	0.505637	0.505261	0.539031	0.580193	0.472072	0.598557	0.610557	0.420499	0.682434	0.859653	0.53006	0.540297	0.844976	0.468434	0.601678	0.333856	0.391259	0.526777	0.906296	0.767457	0.528347	0.475378	0.35977	0.461937	0.365083	0.357322	0.396347	0.545705	0.719139	0.397762
cg26298967		0.829786	0.675192	0.773621	0.81243	0.730385	0.704735	0.747436	0.394635	0.723918	0.747101	0.846292	0.848956	0.882389	0.613455	0.656835	0.633687	0.806277	0.876224	0.769026	0.41934	0.582554	0.560832	0.757082	0.798436	0.749379	0.87912	0.761049	0.451855	0.43172	0.571514	0.606786	0.921665	0.658144	0.614773	0.292073	0.666512	0.936567	0.648609	0.82939	0.738652	0.832944	0.844447	0.782071	0.766336	0.598238	0.807291	0.589533	0.330772
cg04815707		0.344384	0.396684	0.194463	0.260204	0.295046	0.303614	0.217386	0.473149	0.23771	0.272248	0.186057	0.232136	0.185057	0.13273	0.178074	0.199382	0.157791	0.217788	0.174602	0.102437	0.174846	0.159329	0.228105	0.163246	0.143219	0.15189	0.206499	0.160885	0.112071	0.189052	0.161254	0.192265	0.143889	0.207202	0.397953	0.315683	0.0796994	0.294736	0.242854	0.446342	0.299044	0.497286	0.330452	0.237878	0.166173	0.274475	0.158045	0.174324
cg19131731		0.359171	0.414842	0.391637	0.728718	0.557671	0.300522	0.682475	0.767636	0.572853	0.793265	0.370032	0.812032	0.699105	0.1878	0.194163	0.694985	0.180959	0.754093	0.774803	0.176112	0.404095	0.492446	0.289059	0.472888	0.70486	0.550629	0.43121	0.188086	0.116179	0.307702	0.622635	0.710704	0.310841	0.270087	0.710822	0.23416	0.861132	0.164711	0.554631	0.449102	0.430457	0.234116	0.51801	0.275785	0.815996	0.703849	0.2419	0.208904
cg10211062		0.529977	0.780407	0.703473	0.558736	0.700718	0.548863	0.872784	0.528866	0.646003	0.792731	0.771592	0.841946	0.788641	0.348928	0.455615	0.857108	0.762159	0.508823	0.492587	0.911632	0.444281	0.700673	0.859553	0.825564	0.873543	0.745179	0.705512	0.316477	0.484666	0.425776	0.549195	0.755524	0.662011	0.883657	0.601716	0.528133	0.173591	0.633677	0.843399	0.708726	0.482483	0.605466	0.545703	0.398273	0.873514	0.880633	0.50911	0.557791
cg03499943		0.395792	0.629233	0.574111	0.499208	0.632321	0.595269	0.903902	0.876793	0.642614	0.612146	0.478408	0.426093	0.492221	0.513001	0.548919	0.584286	0.415685	0.472228	0.748306	0.371705	0.502687	0.695554	0.398426	0.476402	0.640953	0.409141	0.51435	0.506025	0.25652	0.545151	0.645323	0.811579	0.566978	0.31156	0.454585	0.667745	0.569393	0.791767	0.487772	0.751228	0.459985	0.482144	0.463377	0.537943	0.436177	0.721143	0.679987	0.445234
cg22016770		0.821266	0.853251	0.850046	0.818406	0.822576	0.857705	0.878061	0.805998	0.83877	0.843824	0.819292	0.815875	0.819137	0.856833	0.628527	0.850843	0.78125	0.861974	0.842018	0.800278	0.854169	0.874479	0.837311	0.80734	0.899608	0.845314	0.852683	0.425107	0.879885	0.824702	0.807851	0.850575	0.792881	0.819888	0.82354	0.845753	0.825064	0.790356	0.859902	0.848556	0.816687	0.84025	0.851618	0.820702	0.874199	0.872774	0.7882	0.875259
cg07232945		0.38383	0.264739	0.558955	0.540095	0.407361	0.169744	0.474659	0.147432	0.462879	0.294317	0.494097	0.410887	0.339662	0.137831	0.184223	0.284443	0.135481	0.562834	0.503314	0.0498258	0.283407	0.42175	0.0822172	0.183583	0.356438	0.0975477	0.301931	0.0961641	0.0693759	0.315087	0.445314	0.432471	0.525201	0.0805728	0.296677	0.18018	0.639264	0.108675	0.510873	0.519233	0.49306	0.592538	0.0968511	0.401259	0.437593	0.497095	0.218798	0.0786676
cg05663262		0.569695	0.665849	0.509431	0.636068	0.736711	0.672145	0.757847	0.421987	0.698	0.713414	0.531489	0.610372	0.482584	0.431725	0.837128	0.756484	0.658991	0.543052	0.445772	0.506245	0.508313	0.624286	0.59805	0.602692	0.655486	0.503472	0.680702	0.800696	0.263348	0.695088	0.84487	0.386653	0.739484	0.707824	0.528944	0.587231	0.850043	0.641462	0.592025	0.668222	0.590848	0.472385	0.492417	0.504572	0.466184	0.758251	0.666014	0.415783
cg01176393		0.2797	0.637816	0.501399	0.685152	0.764738	0.661658	0.783505	0.427104	0.672229	0.701233	0.492165	0.616642	0.424485	0.410803	0.812829	0.692893	0.363415	0.63947	0.535776	0.237292	0.605203	0.812872	0.556637	0.506429	0.72984	0.449276	0.761162	0.830795	0.193645	0.630879	0.604704	0.285436	0.514688	0.453184	0.547517	0.622478	0.905068	0.665618	0.511261	0.834037	0.636055	0.637022	0.526115	0.29281	0.664304	0.798708	0.710621	0.563277
cg09068158		0.248838	0.201664	0.205228	0.625025	0.515789	0.388178	0.323299	0.214711	0.242349	0.526732	0.236739	0.223332	0.289532	0.171807	0.141705	0.311261	0.395082	0.233464	0.593863	0.596623	0.483932	0.420828	0.167365	0.286377	0.579005	0.158715	0.324939	0.157209	0.147523	0.203883	0.494062	0.356772	0.5323	0.243635	0.31176	0.213104	0.556495	0.250377	0.594793	0.560479	0.205223	0.77345	0.661095	0.387496	0.736991	0.586283	0.433171	0.20477
cg16770549		0.210591	0.538798	0.3779	0.463517	0.585566	0.392078	0.524369	0.376276	0.517607	0.518034	0.458695	0.370662	0.438104	0.385756	0.478368	0.500083	0.506607	0.470486	0.508837	0.356531	0.479788	0.453527	0.419646	0.395191	0.45548	0.578417	0.519725	0.498122	0.235571	0.341629	0.613138	0.395345	0.574947	0.448072	0.506459	0.358286	0.190717	0.420537	0.456444	0.585236	0.421669	0.366881	0.425576	0.521283	0.448124	0.368844	0.421525	0.662571
cg05436658		0.537375	0.20281	0.485117	0.546195	0.254764	0.170117	0.140775	0.394395	0.150803	0.100116	0.0902884	0.44101	0.751748	0.0618601	0.0285963	0.31657	0.267462	0.35254	0.42533	0.479909	0.0726423	0.212145	0.740992	0.614306	0.689122	0.041686	0.429021	0.332501	0.74998	0.119171	0.132638	0.710944	0.342136	0.444868	0.427868	0.03314	0.708024	0.049045	0.652152	0.375199	0.0403453	0.641577	0.628585	0.550997	0.37041	0.341025	0.204181	0.139507
cg19142043		0.222612	0.730983	0.678553	0.562095	0.762978	0.614507	0.554151	0.321786	0.778919	0.628154	0.645288	0.649519	0.893286	0.411228	0.878109	0.843994	0.320931	0.339332	0.39807	0.1855	0.463241	0.758155	0.894005	0.732033	0.765208	0.290195	0.82798	0.917974	0.350789	0.51564	0.858266	0.272692	0.652303	0.416044	0.706924	0.683264	0.902477	0.899758	0.869901	0.842728	0.75293	0.645663	0.524807	0.567784	0.700835	0.83587	0.775521	0.404662
cg27304406		0.212601	0.194826	0.404783	0.440973	0.38101	0.33587	0.23009	0.40752	0.264446	0.230618	0.482391	0.459555	0.556483	0.0895229	0.0774209	0.40549	0.210265	0.321759	0.267789	0.253759	0.442852	0.396438	0.285081	0.48289	0.457748	0.461275	0.396388	0.443191	0.405946	0.157416	0.346664	0.511333	0.278684	0.519352	0.460224	0.145252	0.680131	0.19251	0.357813	0.411605	0.370178	0.464308	0.472359	0.366768	0.496955	0.346579	0.233518	0.0657821
cg10719144		0.185914	0.51647	0.389914	0.410383	0.473352	0.445185	0.433434	0.269714	0.565353	0.548791	0.410791	0.26552	0.465094	0.337094	0.755535	0.663216	0.227296	0.352042	0.180014	0.175977	0.391716	0.733669	0.292251	0.391294	0.750459	0.361012	0.526547	0.667645	0.238102	0.335357	0.766508	0.388589	0.358969	0.235165	0.335894	0.293607	0.472398	0.441919	0.657474	0.652257	0.314927	0.334326	0.359525	0.385373	0.730402	0.67617	0.484274	0.302715
cg26906629		0.864078	0.888851	0.913016	0.903481	0.872206	0.909366	0.833425	0.837258	0.791894	0.874499	0.833927	0.917948	0.935541	0.631074	0.558042	0.869867	0.90688	0.865578	0.954035	0.932986	0.893888	0.857799	0.913641	0.817162	0.900461	0.899769	0.839156	0.507638	0.779962	0.656919	0.556827	0.94179	0.917034	0.934947	0.924404	0.80768	0.682403	0.92541	0.875886	0.940562	0.886213	0.921989	0.937568	0.918464	0.930827	0.860754	0.859905	0.909763
cg19944876		0.762416	0.444859	0.308863	0.750239	0.797545	0.621963	0.763786	0.683479	0.677181	0.578873	0.72792	0.548419	0.736094	0.253286	0.396044	0.43856	0.174596	0.839602	0.212197	0.580179	0.461752	0.583842	0.545162	0.291163	0.827413	0.26109	0.51004	0.262626	0.143463	0.600125	0.470539	0.883316	0.622007	0.757555	0.717746	0.396177	0.884325	0.31976	0.763656	0.30573	0.794597	0.725204	0.202517	0.536633	0.808178	0.691172	0.404632	0.188855
cg08090640		0.106085	0.23215	0.249851	0.163932	0.189767	0.238369	0.209788	0.142981	0.302465	0.229095	0.192856	0.157292	0.151856	0.191558	0.44656	0.167043	0.108275	0.154983	0.0997905	0.0964559	0.21545	0.176868	0.139158	0.19743	0.147213	0.140613	0.233313	0.641926	0.124772	0.303896	0.614166	0.0675391	0.246608	0.099323	0.111126	0.359655	0.900151	0.401608	0.111349	0.207372	0.212508	0.219932	0.156098	0.143218	0.181401	0.16338	0.319285	0.149626
cg22434763		0.772585	0.52995	0.47582	0.777112	0.708769	0.619404	0.734476	0.413963	0.538249	0.784757	0.615244	0.560887	0.650935	0.304982	0.34288	0.732724	0.429584	0.594238	0.652241	0.651405	0.61702	0.705466	0.791027	0.602325	0.687579	0.606919	0.666513	0.284677	0.289667	0.410686	0.716221	0.623037	0.677886	0.791116	0.68276	0.389437	0.921276	0.448581	0.761263	0.779935	0.647937	0.863034	0.798367	0.762823	0.83887	0.812476	0.603066	0.346772
cg20571967		0.923987	0.885036	0.611285	0.822094	0.901676	0.74155	0.928084	0.914252	0.890959	0.882451	0.9207	0.842986	0.847797	0.928974	0.924593	0.889464	0.912352	0.836724	0.78875	0.926714	0.773138	0.749662	0.909601	0.801342	0.914029	0.905826	0.883458	0.904414	0.882665	0.663618	0.903255	0.797208	0.927068	0.513604	0.823702	0.837824	0.904689	0.879819	0.737551	0.599012	0.746019	0.699225	0.904406	0.667136	0.540206	0.883582	0.831651	0.907003
cg25652029		0.427192	0.20526	0.35309	0.496424	0.27347	0.0714086	0.331595	0.279582	0.31739	0.298834	0.504675	0.358734	0.36139	0.242878	0.0691489	0.337543	0.59744	0.353311	0.363221	0.0727572	0.162445	0.294541	0.591417	0.532913	0.570247	0.117817	0.472515	0.24558	0.370825	0.265844	0.169428	0.516887	0.433033	0.622658	0.330742	0.0874837	0.73201	0.154991	0.218116	0.497178	0.116976	0.563949	0.138672	0.507519	0.098854	0.512207	0.249923	0.102386
cg08053935		0.532359	0.574911	0.614469	0.636484	0.558306	0.628138	0.668075	0.565852	0.564368	0.562724	0.662256	0.666939	0.672653	0.526139	0.447114	0.602902	0.629449	0.515251	0.760052	0.702635	0.630392	0.600701	0.716608	0.517912	0.376757	0.594463	0.612054	0.3266	0.719746	0.520829	0.590261	0.676296	0.58785	0.537781	0.704478	0.57247	0.715552	0.589943	0.624572	0.675387	0.727808	0.716728	0.669041	0.664807	0.663583	0.694045	0.483793	0.683923
cg14337844		0.330653	0.302203	0.486925	0.502849	0.126555	0.143285	0.425294	0.461672	0.117948	0.342938	0.391662	0.183598	0.433396	0.194273	0.0841466	0.150956	0.141277	0.308043	0.0865307	0.428179	0.137407	0.0860137	0.499718	0.523968	0.510955	0.0704066	0.237375	0.34833	0.647742	0.160439	0.180572	0.481171	0.44665	0.240847	0.473058	0.145205	0.0758357	0.238359	0.0986003	0.47133	0.0713731	0.538064	0.508062	0.441576	0.0918829	0.504796	0.312527	0.0913143
cg05709782		0.848425	0.782033	0.88037	0.885518	0.803991	0.90493	0.824954	0.753231	0.7028	0.851078	0.63817	0.892506	0.908067	0.413136	0.638723	0.631692	0.714563	0.879694	0.902059	0.329193	0.876039	0.862224	0.90147	0.768324	0.909308	0.512686	0.787628	0.421885	0.367177	0.736296	0.555453	0.611416	0.707484	0.903983	0.889128	0.816223	0.215377	0.868949	0.801947	0.858163	0.901978	0.91786	0.805001	0.926527	0.783645	0.798311	0.863828	0.5
cg21940708		0.951466	0.947581	0.942782	0.935714	0.948005	0.940489	0.944469	0.922005	0.944502	0.952727	0.928041	0.942115	0.939965	0.941539	0.864293	0.947972	0.955842	0.952787	0.953913	0.952853	0.944205	0.959328	0.950377	0.935257	0.947221	0.956037	0.946734	0.942914	0.945962	0.938925	0.939868	0.934178	0.951348	0.949289	0.951636	0.954797	0.944122	0.930645	0.936345	0.949507	0.94832	0.952385	0.954596	0.951389	0.952751	0.951801	0.942725	0.953244
cg07018389		0.401371	0.563769	0.517582	0.519056	0.497006	0.612341	0.544125	0.248773	0.447693	0.559368	0.334896	0.549856	0.619048	0.482988	0.692406	0.479606	0.726089	0.631261	0.486495	0.192851	0.50854	0.56113	0.74063	0.407905	0.409717	0.425596	0.707824	0.661294	0.60178	0.495739	0.72972	0.614703	0.637877	0.610524	0.720383	0.560231	0.823108	0.812672	0.632933	0.41606	0.353011	0.35513	0.412146	0.283852	0.218787	0.661809	0.731538	0.50209
cg07998908		0.453506	0.748474	0.815733	0.847039	0.796367	0.418179	0.792693	0.43401	0.812179	0.802354	0.801555	0.799077	0.884556	0.374126	0.603538	0.80378	0.867264	0.856718	0.849619	0.737618	0.750881	0.872949	0.865196	0.733482	0.859236	0.880301	0.801349	0.399159	0.776374	0.652459	0.453416	0.886796	0.640863	0.884297	0.832001	0.66048	0.285881	0.42665	0.784667	0.34822	0.849863	0.776387	0.494077	0.326263	0.80507	0.854559	0.599098	0.820195
cg13598409		0.0748374	0.107211	0.0803755	0.111168	0.103744	0.117195	0.0714626	0.0708832	0.0928543	0.0909742	0.0935789	0.0790307	0.0709776	0.121198	0.336893	0.0836569	0.0799608	0.0807708	0.05087	0.0368739	0.105992	0.0932116	0.150541	0.0929949	0.0570716	0.0422429	0.121578	0.458603	0.143964	0.351445	0.235846	0.0531887	0.156023	0.0421228	0.106838	0.169342	0.329592	0.280516	0.0799526	0.107507	0.0870056	0.125991	0.0748364	0.077551	0.0949462	0.0677477	0.163594	0.0786727
cg17338146		0.242964	0.541822	0.432164	0.482606	0.754951	0.495099	0.733855	0.359299	0.581516	0.654353	0.566188	0.316261	0.265173	0.316512	0.726461	0.626633	0.393895	0.312983	0.33741	0.14281	0.434206	0.47151	0.38982	0.478518	0.625771	0.430504	0.676396	0.741748	0.0929887	0.384741	0.754047	0.593147	0.274986	0.401415	0.356493	0.471451	0.736949	0.421076	0.584113	0.691923	0.467219	0.253012	0.23134	0.276184	0.306011	0.668698	0.428325	0.353957
cg21282054		0.522084	0.378575	0.523228	0.543719	0.488707	0.399772	0.5082	0.632315	0.528371	0.453379	0.65379	0.689432	0.653903	0.329336	0.166047	0.377372	0.692508	0.681501	0.66972	0.788781	0.557404	0.471483	0.757061	0.484843	0.634842	0.296076	0.436159	0.444759	0.676777	0.412677	0.587208	0.776727	0.346104	0.53785	0.648056	0.513024	0.814372	0.236297	0.648838	0.556506	0.320164	0.616728	0.249603	0.561378	0.672075	0.503798	0.384731	0.242685
cg08556090		0.885155	0.934907	0.928787	0.930978	0.874721	0.936865	0.875199	0.891009	0.824798	0.891162	0.815814	0.877799	0.916615	0.510609	0.710712	0.732804	0.891778	0.919683	0.948327	0.906447	0.92732	0.893934	0.916578	0.837677	0.940418	0.817633	0.882914	0.489343	0.516626	0.796598	0.637874	0.809516	0.792376	0.914821	0.925677	0.898012	0.431566	0.88981	0.882219	0.928301	0.917491	0.920848	0.858621	0.920752	0.912096	0.89012	0.891635	0.848485
cg24766334		0.116115	0.0560196	0.0578139	0.300929	0.0573358	0.0421628	0.0771432	0.0384523	0.0426672	0.0569003	0.412032	0.0531766	0.0363026	0.039224	0.0449584	0.106759	0.0431018	0.0237285	0.0566502	0.347966	0.0451577	0.0244127	0.615027	0.641865	0.103291	0.0288151	0.0552159	0.0491733	0.10002	0.0510708	0.053837	0.679305	0.106045	0.157194	0.0319115	0.0670763	0.0346956	0.155742	0.0602892	0.282062	0.0303186	0.73544	0.0474761	0.635127	0.0429776	0.0685037	0.138366	0.0332863
cg26517376		0.418772	0.552746	0.481111	0.67574	0.617627	0.408166	0.636841	0.441303	0.561386	0.400533	0.575604	0.400413	0.542665	0.536659	0.666233	0.439087	0.738775	0.591312	0.294214	0.776408	0.359679	0.494169	0.360334	0.688847	0.707967	0.469857	0.608118	0.630047	0.196553	0.356368	0.651853	0.663164	0.422986	0.54509	0.461832	0.41303	0.800326	0.492222	0.704832	0.483954	0.399626	0.632738	0.296678	0.417151	0.315032	0.717886	0.459136	0.377994
cg03149565		0.647321	0.207935	0.78111	0.773432	0.4029	0.204206	0.443597	0.228948	0.623158	0.424282	0.582689	0.817315	0.607822	0.127119	0.140644	0.596766	0.252557	0.614024	0.612413	0.899732	0.2286	0.583285	0.876402	0.409284	0.841684	0.246352	0.702269	0.440367	0.499176	0.395157	0.649282	0.557743	0.608519	0.887958	0.585142	0.222943	0.87899	0.168394	0.410211	0.732909	0.473508	0.721104	0.322095	0.737295	0.745706	0.704905	0.322819	0.150894
cg15766101		0.292972	0.187655	0.170071	0.413392	0.333984	0.0665	0.597126	0.667842	0.225179	0.356661	0.569658	0.552273	0.684732	0.104321	0.11193	0.173726	0.146445	0.252614	0.569213	0.208254	0.0824964	0.27226	0.0731171	0.38712	0.634483	0.188678	0.119346	0.0842193	0.0820479	0.368995	0.152233	0.841516	0.092724	0.782696	0.120203	0.0937185	0.917373	0.159075	0.607565	0.236987	0.307406	0.141116	0.303571	0.352782	0.216513	0.598575	0.282328	0.088467
cg02467024		0.877877	0.727804	0.667802	0.694796	0.723017	0.786583	0.813781	0.444718	0.737703	0.58707	0.666588	0.804576	0.807595	0.84907	0.869007	0.763946	0.879955	0.793763	0.803257	0.689339	0.634704	0.826061	0.828804	0.82013	0.759275	0.510898	0.79628	0.838271	0.584042	0.576749	0.881786	0.749937	0.833727	0.867524	0.610607	0.702649	0.857729	0.891264	0.741942	0.658453	0.433392	0.677527	0.532356	0.514075	0.679355	0.853202	0.84605	0.818568
cg13620051		0.197599	0.30632	0.393969	0.410438	0.252929	0.130897	0.11571	0.475538	0.110992	0.14495	0.163302	0.429782	0.15446	0.135844	0.138199	0.261119	0.110236	0.549807	0.443577	0.526416	0.108055	0.156122	0.113017	0.219532	0.375022	0.149043	0.163082	0.14449	0.309496	0.207184	0.154302	0.186704	0.120063	0.0936506	0.260456	0.239203	0.133114	0.231295	0.314837	0.377267	0.0945159	0.569644	0.361973	0.4093	0.198385	0.245864	0.164551	0.241391
cg10523966		0.0968435	0.0322139	0.0322108	0.602258	0.0343629	0.025497	0.432627	0.477501	0.0250127	0.0682828	0.0261843	0.0353982	0.030812	0.0329949	0.0261726	0.217709	0.0277479	0.0244791	0.0330794	0.598879	0.0259958	0.0292637	0.0221656	0.058989	0.59146	0.0264323	0.0453421	0.0313911	0.0353138	0.0416409	0.0337067	0.607077	0.0197275	0.0439948	0.193799	0.0311551	0.0369101	0.0238697	0.205108	0.540791	0.0191982	0.318191	0.615896	0.522863	0.0552123	0.387043	0.475333	0.0367079
cg11299991		0.231202	0.39766	0.428322	0.737268	0.549288	0.139304	0.699723	0.585687	0.475292	0.301612	0.179471	0.137789	0.757168	0.14386	0.1231	0.470668	0.358614	0.513991	0.131303	0.0946452	0.205822	0.377131	0.713529	0.569586	0.829165	0.459592	0.681943	0.0969478	0.138956	0.114815	0.295307	0.785266	0.443481	0.097487	0.393953	0.123231	0.905627	0.180668	0.583712	0.67707	0.443663	0.143922	0.300649	0.131278	0.132898	0.772031	0.325493	0.354339
cg18154283		0.148144	0.327258	0.311253	0.354889	0.499333	0.375152	0.557604	0.384513	0.560833	0.60724	0.422948	0.24132	0.279628	0.371662	0.739702	0.498888	0.10939	0.285948	0.26152	0.0903669	0.363677	0.405127	0.25642	0.41507	0.294906	0.315061	0.574443	0.614556	0.573326	0.268149	0.731522	0.141431	0.279437	0.300295	0.255746	0.352387	0.916505	0.218729	0.388348	0.340837	0.3523	0.210949	0.249042	0.200549	0.25514	0.313775	0.314605	0.338587
cg17425818		0.156529	0.489179	0.309097	0.382543	0.54541	0.264094	0.646485	0.257356	0.541476	0.500234	0.442793	0.239161	0.367438	0.458791	0.452606	0.571797	0.420711	0.319072	0.348721	0.133978	0.356219	0.409267	0.336106	0.474542	0.512901	0.542798	0.414435	0.533595	0.0931136	0.372551	0.277539	0.177764	0.246112	0.251989	0.23547	0.279469	0.817419	0.215485	0.382292	0.412044	0.387721	0.246588	0.209022	0.240542	0.244738	0.58303	0.373872	0.180083
cg07308975		0.470288	0.496188	0.239737	0.634501	0.52668	0.531065	0.71111	0.249064	0.487347	0.582085	0.393484	0.380477	0.194871	0.518587	0.203742	0.55149	0.572566	0.797342	0.252423	0.3467	0.484408	0.475158	0.794356	0.57853	0.727864	0.800735	0.491744	0.44731	0.430931	0.567311	0.597806	0.779178	0.294732	0.293327	0.59648	0.308959	0.836617	0.465722	0.736219	0.694906	0.547889	0.708631	0.796418	0.21394	0.597395	0.731815	0.491171	0.58986
cg05337607		0.824035	0.747588	0.573844	0.792729	0.606072	0.709874	0.827574	0.60947	0.720361	0.772303	0.653298	0.757473	0.789644	0.670674	0.794272	0.763315	0.862553	0.680197	0.894709	0.862987	0.725561	0.725229	0.837353	0.658949	0.839884	0.830147	0.643178	0.837508	0.817268	0.621128	0.831983	0.811824	0.768842	0.784258	0.647459	0.71968	0.850097	0.828057	0.755246	0.775204	0.688325	0.730189	0.704659	0.639952	0.692622	0.812996	0.789892	0.810536
cg20976456		0.168723	0.151135	0.459463	0.479964	0.302326	0.134212	0.166612	0.268666	0.28045	0.22881	0.190133	0.375627	0.0997339	0.126745	0.135766	0.519013	0.122938	0.701608	0.284873	0.109282	0.164852	0.14139	0.174942	0.147802	0.800213	0.15063	0.398472	0.169661	0.13069	0.16878	0.127422	0.461707	0.182766	0.26059	0.221889	0.180108	0.179932	0.331582	0.30815	0.542703	0.212131	0.547419	0.189673	0.5761	0.119929	0.511608	0.124808	0.0868055
cg24938372		0.470053	0.802984	0.67016	0.6359	0.743474	0.660716	0.804593	0.680774	0.781711	0.82307	0.691706	0.732868	0.808478	0.73378	0.893803	0.801628	0.896519	0.649177	0.415296	0.888466	0.63136	0.663478	0.752629	0.62076	0.734221	0.783144	0.779364	0.887913	0.366109	0.688051	0.841561	0.568831	0.751944	0.47734	0.669666	0.86865	0.857226	0.874194	0.614797	0.788564	0.773546	0.539011	0.676883	0.708137	0.706278	0.777217	0.832004	0.722356
cg18079499		0.352863	0.526019	0.528566	0.657117	0.663326	0.482012	0.74918	0.415334	0.580671	0.567819	0.561512	0.729831	0.369871	0.360457	0.595576	0.54454	0.790551	0.431809	0.49515	0.890038	0.474057	0.373496	0.417615	0.764465	0.502278	0.344442	0.742651	0.652734	0.490138	0.334238	0.601207	0.601312	0.56722	0.713464	0.585775	0.378639	0.812885	0.439707	0.612291	0.611838	0.312335	0.294398	0.217591	0.527318	0.444276	0.628217	0.380381	0.272559
cg23351724		0.275539	0.546021	0.41569	0.536607	0.750385	0.476712	0.71855	0.331884	0.687366	0.632568	0.828302	0.424922	0.91829	0.898643	0.72714	0.438018	0.624141	0.689904	0.677361	0.169486	0.47473	0.469595	0.73293	0.405812	0.766873	0.756735	0.78846	0.771806	0.282935	0.40268	0.864146	0.567642	0.468866	0.681753	0.590249	0.789081	0.93476	0.678921	0.738084	0.698213	0.869355	0.625031	0.794384	0.406809	0.715842	0.80565	0.712188	0.41911
cg21116900		0.498023	0.211183	0.448157	0.513998	0.420619	0.22518	0.522302	0.26458	0.387493	0.245519	0.560255	0.58047	0.671327	0.542409	0.404897	0.507987	0.165312	0.475477	0.276907	0.391337	0.293272	0.470699	0.511541	0.596018	0.549628	0.175747	0.388074	0.431701	0.456794	0.146924	0.368443	0.520243	0.374674	0.614934	0.438308	0.325925	0.815404	0.252753	0.45549	0.406945	0.632619	0.563992	0.338331	0.453202	0.621326	0.596431	0.312848	0.261315
cg25946605		0.450929	0.335752	0.540615	0.606388	0.355738	0.365956	0.527409	0.238304	0.469597	0.394851	0.789855	0.72832	0.75887	0.683844	0.194361	0.507582	0.718734	0.80569	0.748084	0.855185	0.555568	0.644781	0.642907	0.532835	0.669785	0.813828	0.535466	0.287042	0.834	0.334312	0.567532	0.819024	0.515453	0.801731	0.538896	0.472803	0.879182	0.142094	0.651939	0.577089	0.47444	0.745765	0.611646	0.616378	0.75673	0.780769	0.275318	0.704664
cg04966972		0.124413	0.239659	0.160926	0.243299	0.249682	0.224208	0.199833	0.149946	0.240154	0.195091	0.19663	0.19177	0.140426	0.197506	0.488034	0.158359	0.14182	0.185109	0.115835	0.0776631	0.242688	0.200068	0.317589	0.192906	0.161838	0.115598	0.223001	0.525314	0.228775	0.375902	0.373927	0.0974657	0.22328	0.0977907	0.209675	0.282646	0.458529	0.402934	0.169341	0.215185	0.160586	0.306071	0.164159	0.150156	0.25404	0.167042	0.256912	0.244232
cg01105229		0.509807	0.332336	0.399898	0.462735	0.478885	0.308818	0.469053	0.419726	0.40712	0.418033	0.368228	0.541954	0.289218	0.207895	0.289508	0.456756	0.266549	0.436407	0.457209	0.187493	0.319917	0.317428	0.321725	0.537481	0.620507	0.152977	0.448167	0.360647	0.224622	0.476768	0.484484	0.471217	0.469831	0.488255	0.447451	0.282738	0.770038	0.299159	0.512453	0.439235	0.566379	0.462556	0.536426	0.504843	0.422171	0.369066	0.336014	0.19073
cg04065472		0.730968	0.620167	0.364078	0.591008	0.561477	0.305711	0.738415	0.582889	0.659806	0.691795	0.305389	0.51801	0.626086	0.43477	0.281867	0.341463	0.491311	0.4267	0.74651	0.453864	0.212502	0.312141	0.32303	0.729221	0.805642	0.327249	0.310166	0.273842	0.277027	0.323483	0.318341	0.588809	0.293301	0.729197	0.78281	0.407232	0.408102	0.505168	0.631381	0.406877	0.669598	0.640874	0.685374	0.465283	0.27912	0.656368	0.438515	0.571122
cg15007548		0.147642	0.174121	0.150011	0.173386	0.119942	0.166869	0.129187	0.142659	0.129781	0.12367	0.101366	0.144752	0.153074	0.108365	0.172421	0.0921596	0.144283	0.0887964	0.169301	0.188552	0.168394	0.12726	0.112413	0.138464	0.100188	0.10911	0.188322	0.310939	0.106806	0.184149	0.483398	0.108013	0.134686	0.115748	0.155121	0.138722	0.144057	0.227014	0.129931	0.127532	0.189318	0.172846	0.162254	0.0820127	0.121204	0.0916123	0.227778	0.142286
cg09188843		0.675919	0.805882	0.717378	0.79376	0.671199	0.854052	0.759149	0.635241	0.789882	0.824201	0.697191	0.735952	0.879743	0.840882	0.889012	0.887666	0.895419	0.715728	0.85876	0.373477	0.621464	0.820501	0.748838	0.83939	0.808481	0.922156	0.801879	0.930168	0.335263	0.754005	0.896974	0.813451	0.865157	0.778526	0.846396	0.916655	0.912014	0.869986	0.624777	0.900463	0.706158	0.875249	0.798285	0.864763	0.519818	0.892686	0.824737	0.820811
cg11840053		0.0914905	0.22134	0.0778501	0.292967	0.0682518	0.106469	0.0797961	0.231722	0.0840795	0.225943	0.0620914	0.114337	0.108824	0.0679389	0.0721767	0.0634745	0.154252	0.0714622	0.0781557	0.0945332	0.0673048	0.0579756	0.0521515	0.100673	0.145824	0.0632321	0.0726978	0.0874824	0.0750942	0.08265	0.0827615	0.188734	0.139772	0.284141	0.109967	0.112061	0.0507168	0.108009	0.0949502	0.323793	0.0742295	0.509662	0.443388	0.0806378	0.12266	0.292563	0.145562	0.0598346
cg26128192		0.132932	0.102219	0.102699	0.397969	0.23926	0.0839354	0.244862	0.0687191	0.21263	0.122022	0.0977146	0.362728	0.10667	0.299645	0.05756	0.144706	0.131073	0.0884551	0.0812298	0.0823039	0.0698061	0.311126	0.0526989	0.0825523	0.373601	0.18687	0.0915145	0.0610499	0.157812	0.129868	0.119555	0.265473	0.139915	0.117684	0.0709301	0.071045	0.0749122	0.147271	0.304394	0.195687	0.0838638	0.244023	0.333145	0.332577	0.0931874	0.188724	0.177197	0.25701
cg19635644		0.927354	0.850634	0.917987	0.909025	0.885807	0.881742	0.921177	0.899749	0.888192	0.931596	0.89731	0.913138	0.926039	0.727422	0.651058	0.853003	0.936513	0.932794	0.96022	0.9535	0.809266	0.919217	0.928931	0.891388	0.937914	0.943885	0.891198	0.382048	0.658541	0.511608	0.615069	0.957758	0.701974	0.934775	0.921722	0.665341	0.456107	0.643851	0.851071	0.895976	0.940912	0.797385	0.909541	0.891151	0.927277	0.808727	0.746632	0.948518
cg07573717		0.344382	0.394803	0.299144	0.481457	0.424189	0.416359	0.401593	0.375933	0.424327	0.404488	0.187198	0.311128	0.382726	0.371616	0.575295	0.38054	0.418764	0.241273	0.249782	0.140203	0.322257	0.361495	0.366664	0.517513	0.55596	0.207032	0.375323	0.627054	0.251744	0.350693	0.623917	0.202061	0.504661	0.760882	0.483216	0.425388	0.759314	0.578011	0.134041	0.477915	0.250866	0.398638	0.364766	0.393466	0.298218	0.320791	0.450166	0.252748
cg26705724		0.713894	0.57765	0.264916	0.480355	0.465048	0.293549	0.363376	0.668449	0.443538	0.512832	0.36106	0.24762	0.254948	0.205206	0.330767	0.336718	0.65691	0.294675	0.291986	0.336561	0.261057	0.280116	0.204802	0.289507	0.358583	0.245727	0.331713	0.269098	0.485001	0.311772	0.219454	0.397305	0.544429	0.884224	0.804068	0.246769	0.0727989	0.345655	0.3039	0.398587	0.336636	0.663597	0.423164	0.21843	0.476973	0.271885	0.233001	0.255799
cg04918314		0.458631	0.851	0.501461	0.576697	0.774912	0.615558	0.769578	0.478725	0.741459	0.678982	0.784707	0.794292	0.931548	0.711062	0.914134	0.86673	0.631776	0.447181	0.448078	0.507454	0.607003	0.893686	0.720459	0.882059	0.740869	0.769047	0.75236	0.893261	0.576615	0.505364	0.917617	0.876194	0.656093	0.372042	0.744845	0.884438	0.947518	0.898809	0.94095	0.585624	0.945796	0.630772	0.826483	0.49096	0.713675	0.742421	0.913825	0.557707
cg18880897		0.0708222	0.0784801	0.0770741	0.0946509	0.080518	0.0771483	0.0678084	0.0752909	0.101683	0.174933	0.0764879	0.0563017	0.0715464	0.0440879	0.11633	0.0949445	0.0432046	0.0740477	0.114399	0.0616328	0.0687716	0.0768791	0.0713085	0.0980141	0.133822	0.0824044	0.108766	0.114104	0.0651151	0.124971	0.130608	0.0549537	0.0775836	0.0536881	0.0712101	0.0571478	0.0638443	0.0658739	0.095788	0.0973701	0.0708609	0.141236	0.0494156	0.0755478	0.0789548	0.082346	0.0706714	0.0705501
[truncated: 69 more columns]
